# Supplementary material for: (E)-4-Meth­oxy-N′-[(pyridin-4-yl)methyl­idene]benzohydrazide monohydrate
Source: Acta Crystallogr Sect E Struct Rep Online. 2012 Aug 25;68(Pt 9):o2778. doi: 10.1107/S1600536812034988 (PMC3435810; doi:10.1107/S1600536812034988)
Supplement: Supplementary file 1 [file e-68-o2778-sup1.cif]

##############################################################################
#                                                                            #
# This CIF contains the data in a paper accepted for publication in          #
# Acta Crystallographica Section E. It conforms to the requirements of       #
# Notes for Authors for Acta Crystallographica Section E, and has been       #
# peer reviewed under the auspices of the IUCr Commission on Journals.       #
#                                                                            #
# Full details of the Crystallographic Information File format               #
# are given in the paper "The Crystallographic Information File (CIF):       #
# a New Standard Archive File for Crystallography" by S. R. Hall, F. H.      #
# Allen and I. D. Brown [Acta Cryst. (1991), A47, 655-685].                  #
#                                                                            #
# The current version of the core CIF dictionary is obtainable from          #
# ftp://ftp.iucr.org/pub/cif_core.dic.                                       #
#                                                                            #
# Software is freely available for graphical display of the structure(s)     #
# in this CIF. For information consult the CIF software page                 #
# http://www.iucr.org/resources/cif/software.                                #
#                                                                            #
# This file may be used for bona fide research purposes within the           #
# scientific community so long as proper attribution is given to the journal # 
# article from which it was obtained.                                        #
#                                                                            #
##############################################################################
data_global
_audit_creation_method     'form.cif (version 2.0)'
_journal_data_validation_number     ?
_journal_date_recd_electronic     2012-08-06
_journal_date_accepted     2012-08-08
_journal_name_full     'Acta Crystallographica, Section E'
_journal_year     2012
_journal_volume     68
_journal_issue      9
_journal_page_first     o2778
_journal_page_last     o2778
_journal_paper_category     QO
_journal_paper_doi     10.1107/S1600536812034988
_journal_coeditor_code     HB6930
_publ_contact_author_name     'Yousuf, S. '
_publ_contact_author_address
;
      H.E.J. Research Institute of Chemistry,
      International Cenetr for Chemical and Biological Sciences,
      University of Karachi,
      Karachi 75270, Pakistan
;
_publ_contact_author_email     'dr.sammer.yousuf@gmail.com'
_publ_contact_author_fax     '+92-21 34819018-9'
_publ_contact_author_phone     '+92-21 34824924'
_publ_section_title
;
(<i>E</i>)-4-Methoxy-<i>N</i>'-[(pyridin-4-yl)methylidene]benzohydrazide
monohydrate
;
loop_
    _publ_author_name
    _publ_author_footnote
    _publ_author_address
    'Muhammad Taha' ?
;     Atta-ur-Rahman Research Institute for Natural Products Discovery (RiND)
      Universiti Tecknologi MARA,
      Puncak Alam, 42300 Selangor, Malaysia
;
    'Humera Naz' ?
;     Atta-ur-Rahman Research Institute for Natural Products Discovery (RiND)
      Universiti Tecknologi MARA,
      Puncak Alam, 42300 Selangor, Malaysia
      Faculty of Pharmacy, Universiti Tecknologi MARA,
      Puncak Alam, 42300 Selangor, Malaysia
;
    'Aqilah Abd Rahman' ?
;     Atta-ur-Rahman Research Institute for Natural Products Discovery (RiND)
      Universiti Tecknologi MARA,
      Puncak Alam, 42300 Selangor, Malaysia
      Faculty of Pharmacy, Universiti Tecknologi MARA,
      Puncak Alam, 42300 Selangor, Malaysia
;
    'Nor Hadiani Ismail' ?
;     Atta-ur-Rahman Research Institute for Natural Products Discovery (RiND)
      Universiti Tecknologi MARA,
      Puncak Alam, 42300 Selangor, Malaysia
;
    'Sammer, Yousuf' ?
;     H.E.J. Research Institute of Chemistry,
      International Center for Chemical and Biological Sciences,
      University of Karachi,
      Karachi 75270, Pakistan
;
data_I
_audit_creation_method     SHELXL-97
_chemical_name_systematic
;
(<i>E</i>)-4-Methoxy-<i>N</i>'-[(pyridin-4-yl)methylidene]benzohydrazide
monohydrate
;
_chemical_name_common     ?
_chemical_formula_moiety     'C14 H13 N3 O2, H2 O1'
_chemical_formula_sum     'C14 H15 N3 O3'
_chemical_formula_iupac     'C14 H13 N3 O2, H2 O1'
_chemical_formula_weight     273.29
_chemical_melting_point     ?
_symmetry_cell_setting     monoclinic
_symmetry_space_group_name_H-M     'P 21/c'
loop_
    _symmetry_equiv_pos_as_xyz
    'x, y, z'
    '-x, y+1/2, -z+1/2'
    '-x, -y, -z'
    'x, -y-1/2, z-1/2'
_cell_length_a     6.6878(5)
_cell_length_b     7.0420(5)
_cell_length_c     29.249(2)
_cell_angle_alpha     90.00
_cell_angle_beta     94.233(2)
_cell_angle_gamma     90.00
_cell_volume     1373.74(17)
_cell_formula_units_Z     4
_cell_measurement_reflns_used     1112
_cell_measurement_theta_min     2.79
_cell_measurement_theta_max     22.78
_cell_measurement_temperature     273(2)
_exptl_crystal_description     Block
_exptl_crystal_colour     Colourless
_exptl_crystal_size_max     0.20
_exptl_crystal_size_mid     0.17
_exptl_crystal_size_min     0.10
_exptl_crystal_density_diffrn     1.321
_exptl_crystal_density_meas     ?
_exptl_crystal_density_method     'not measured'
_exptl_crystal_F_000     576
_exptl_absorpt_coefficient_mu     0.095
_exptl_absorpt_correction_type     multi-scan
_exptl_absorpt_process_details     '(SADABS; Bruker, 2000)'
_exptl_absorpt_correction_T_min     0.9812
_exptl_absorpt_correction_T_max     0.9906
_exptl_special_details
;
;
_diffrn_ambient_temperature     273(2)
_diffrn_radiation_type     MoK\a
_diffrn_radiation_wavelength     0.71073
_diffrn_radiation_source     'fine-focus sealed tube'
_diffrn_radiation_monochromator     graphite
_diffrn_measurement_device_type     'Bruker SMART APEX CCD'
_diffrn_measurement_method     '\w scan'
_diffrn_detector_area_resol_mean     ?
_diffrn_reflns_number     7767
_diffrn_reflns_av_R_equivalents     0.0383
_diffrn_reflns_av_sigmaI/netI     0.0432
_diffrn_reflns_theta_min     1.40
_diffrn_reflns_theta_max     25.50
_diffrn_reflns_theta_full     25.50
_diffrn_measured_fraction_theta_max     1.000
_diffrn_measured_fraction_theta_full     1.000
_diffrn_reflns_limit_h_min     -8
_diffrn_reflns_limit_h_max     8
_diffrn_reflns_limit_k_min     -7
_diffrn_reflns_limit_k_max     8
_diffrn_reflns_limit_l_min     -35
_diffrn_reflns_limit_l_max     35
_diffrn_standards_number     ?
_diffrn_standards_interval_count     ?
_diffrn_standards_interval_time     ?
_diffrn_standards_decay_%     ?
_refine_special_details
;
Refinement of <i>F</i>^2^ against ALL reflections. The weighted <i>R</i>-factor
<i>wR</i> and goodness of fit <i>S</i> are based on <i>F</i>^2^, conventional
<i>R</i>-factors <i>R</i> are based on <i>F</i>, with <i>F</i> set to zero for
negative <i>F</i>^2^. The threshold expression of <i>F</i>^2^ >
\s(<i>F</i>^2^) is used only for calculating <i>R</i>-factors(gt) <i>etc</i>.
and is not relevant to the choice of reflections for refinement.
<i>R</i>-factors based on <i>F</i>^2^ are statistically about twice as large
as those based on <i>F</i>, and <i>R</i>- factors based on ALL data will be
even larger.
;
_reflns_number_total     2560
_reflns_number_gt     1548
_reflns_threshold_expression     I>2\s(I)
_refine_ls_structure_factor_coef     Fsqd
_refine_ls_matrix_type     full
_refine_ls_R_factor_all     0.0876
_refine_ls_R_factor_gt     0.0468
_refine_ls_wR_factor_gt     0.1096
_refine_ls_wR_factor_ref     0.1464
_refine_ls_goodness_of_fit_ref     1.026
_refine_ls_restrained_S_all     1.026
_refine_ls_number_reflns     2560
_refine_ls_number_parameters     182
_refine_ls_number_restraints     0
_refine_ls_hydrogen_treatment     constr
_refine_ls_weighting_scheme     calc
_refine_ls_weighting_details
                 'calc w=1/[\s^2^(Fo^2^)+(0.0700P)^2^] where P=(Fo^2^+2Fc^2^)/3'
_atom_sites_solution_hydrogens     geom
_atom_sites_solution_primary     direct
_atom_sites_solution_secondary     difmap
_refine_ls_shift/su_max     0.000
_refine_ls_shift/su_mean     0.000
_refine_diff_density_max     0.164
_refine_diff_density_min     -0.200
_refine_ls_extinction_method     none
_refine_ls_extinction_coef     ?
loop_
    _atom_type_symbol
    _atom_type_description
    _atom_type_scat_dispersion_real
    _atom_type_scat_dispersion_imag
    _atom_type_scat_source
    'C' 'C' 0.0033 0.0016
                         'International Tables Vol C Tables 4.2.6.8 and 6.1.1.4'
    'H' 'H' 0.0000 0.0000
                         'International Tables Vol C Tables 4.2.6.8 and 6.1.1.4'
    'N' 'N' 0.0061 0.0033
                         'International Tables Vol C Tables 4.2.6.8 and 6.1.1.4'
    'O' 'O' 0.0106 0.0060
                         'International Tables Vol C Tables 4.2.6.8 and 6.1.1.4'
_computing_data_collection     'SMART (Bruker, 2000)'
_computing_cell_refinement     'SAINT (Bruker, 2000)'
_computing_data_reduction     'SAINT (Bruker, 2000)'
_computing_structure_solution     'SHELXS97 (Sheldrick, 2008)'
_computing_structure_refinement     'SHELXL97 (Sheldrick, 2008)'
_computing_molecular_graphics     'SHELXTL (Sheldrick, 2008)'
_computing_publication_material
;
SHELXTL (Sheldrick, 2008), PARST (Nardelli, 1995) and PLATON
(Spek, 2009)
;
loop_
    _atom_site_type_symbol
    _atom_site_label
    _atom_site_fract_x
    _atom_site_fract_y
    _atom_site_fract_z
    _atom_site_U_iso_or_equiv
    _atom_site_adp_type
    _atom_site_calc_flag
    _atom_site_refinement_flags
    _atom_site_occupancy
    _atom_site_symmetry_multiplicity
    _atom_site_disorder_assembly
    _atom_site_disorder_group
    O O1 0.0974(2) 0.3345(3) 0.05572(5) 0.0607(6) Uani d . 1 1 . .
    O O2 0.6325(2) 0.1818(3) -0.10876(5) 0.0590(5) Uani d . 1 1 . .
    N N1 0.3945(3) 0.3260(3) 0.09758(6) 0.0446(5) Uani d . 1 1 . .
    H H1A 0.5220 0.3083 0.0985 0.053 Uiso d R 1 1 . .
    N N2 0.3018(3) 0.3646(3) 0.13646(6) 0.0436(5) Uani d . 1 1 . .
    N N3 0.1587(4) 0.5223(4) 0.29858(7) 0.0662(7) Uani d . 1 1 . .
    C C1 0.5874(3) 0.2320(3) 0.01504(7) 0.0413(6) Uani d . 1 1 . .
    H H1B 0.6640 0.2206 0.0428 0.050 Uiso calc R 1 1 . .
    C C2 0.6754(3) 0.1988(3) -0.02547(7) 0.0424(6) Uani d . 1 1 . .
    H H2A 0.8102 0.1659 -0.0250 0.051 Uiso calc R 1 1 . .
    C C3 0.5623(3) 0.2146(3) -0.06665(7) 0.0424(6) Uani d . 1 1 . .
    C C4 0.3619(3) 0.2658(4) -0.06705(8) 0.0513(7) Uani d . 1 1 . .
    H H4A 0.2858 0.2773 -0.0948 0.062 Uiso calc R 1 1 . .
    C C5 0.2756(3) 0.2993(3) -0.02691(8) 0.0462(6) Uani d . 1 1 . .
    H H5A 0.1412 0.3340 -0.0277 0.055 Uiso calc R 1 1 . .
    C C6 0.3867(3) 0.2821(3) 0.01516(7) 0.0380(5) Uani d . 1 1 . .
    C C7 0.2800(3) 0.3160(3) 0.05702(7) 0.0411(6) Uani d . 1 1 . .
    C C8 0.4126(4) 0.3827(4) 0.17334(7) 0.0469(6) Uani d . 1 1 . .
    H H8A 0.5506 0.3663 0.1732 0.056 Uiso calc R 1 1 . .
    C C9 0.3230(3) 0.4292(3) 0.21603(7) 0.0429(6) Uani d . 1 1 . .
    C C10 0.4319(4) 0.4088(4) 0.25789(8) 0.0544(7) Uani d . 1 1 . .
    H H10A 0.5630 0.3639 0.2592 0.065 Uiso calc R 1 1 . .
    C C11 0.3438(5) 0.4556(4) 0.29754(9) 0.0650(8) Uani d . 1 1 . .
    H H11A 0.4189 0.4395 0.3253 0.078 Uiso calc R 1 1 . .
    C C12 0.0554(4) 0.5413(4) 0.25821(9) 0.0580(7) Uani d . 1 1 . .
    H H12A -0.0747 0.5880 0.2580 0.070 Uiso calc R 1 1 . .
    C C13 0.1279(4) 0.4965(4) 0.21676(8) 0.0499(6) Uani d . 1 1 . .
    H H13A 0.0476 0.5110 0.1896 0.060 Uiso calc R 1 1 . .
    C C14 0.8422(4) 0.1550(5) -0.11117(9) 0.0640(8) Uani d . 1 1 . .
    H H14A 0.8706 0.1333 -0.1424 0.096 Uiso calc R 1 1 . .
    H H14B 0.8852 0.0473 -0.0929 0.096 Uiso calc R 1 1 . .
    H H14C 0.9124 0.2663 -0.0998 0.096 Uiso calc R 1 1 . .
    O O1W 0.8218(2) 0.2877(3) 0.12291(5) 0.0657(6) Uani d . 1 1 . .
    H H1 0.9224 0.2994 0.1078 0.098 Uiso d R 1 1 . .
    H H2 0.8700 0.2103 0.1461 0.098 Uiso d R 1 1 . .
loop_
    _atom_site_aniso_label
    _atom_site_aniso_U_11
    _atom_site_aniso_U_22
    _atom_site_aniso_U_33
    _atom_site_aniso_U_12
    _atom_site_aniso_U_13
    _atom_site_aniso_U_23
    O1 0.0361(10) 0.1027(16) 0.0440(10) 0.0027(10) 0.0085(7) 0.0049(9)
    O2 0.0496(10) 0.0914(15) 0.0373(9) -0.0042(10) 0.0115(8) -0.0133(9)
    N1 0.0347(10) 0.0645(15) 0.0357(11) 0.0026(10) 0.0104(8) 0.0015(9)
    N2 0.0415(11) 0.0552(13) 0.0352(11) 0.0018(10) 0.0111(9) 0.0016(9)
    N3 0.0749(17) 0.0805(18) 0.0450(14) -0.0011(14) 0.0167(12) -0.0098(12)
    C1 0.0384(13) 0.0493(15) 0.0358(12) 0.0007(11) 0.0012(10) 0.0032(10)
    C2 0.0360(13) 0.0508(16) 0.0410(13) 0.0012(11) 0.0057(10) -0.0028(11)
    C3 0.0419(13) 0.0485(15) 0.0378(13) -0.0085(11) 0.0102(10) -0.0054(11)
    C4 0.0428(14) 0.075(2) 0.0359(14) -0.0049(13) -0.0009(10) -0.0017(12)
    C5 0.0340(13) 0.0624(18) 0.0424(14) -0.0034(12) 0.0034(10) 0.0007(12)
    C6 0.0378(12) 0.0403(14) 0.0366(12) -0.0053(11) 0.0068(9) 0.0025(10)
    C7 0.0370(13) 0.0488(16) 0.0379(13) -0.0027(11) 0.0057(10) 0.0049(11)
    C8 0.0394(13) 0.0605(17) 0.0416(14) 0.0046(12) 0.0084(11) 0.0005(12)
    C9 0.0454(14) 0.0469(16) 0.0370(13) -0.0016(12) 0.0074(10) 0.0001(11)
    C10 0.0537(15) 0.0636(19) 0.0456(15) 0.0042(14) 0.0016(11) -0.0006(13)
    C11 0.081(2) 0.077(2) 0.0368(15) 0.0004(17) 0.0010(13) -0.0006(13)
    C12 0.0553(16) 0.0642(19) 0.0560(17) -0.0004(14) 0.0137(13) -0.0108(14)
    C13 0.0504(15) 0.0574(17) 0.0423(14) 0.0025(13) 0.0059(11) -0.0048(12)
    C14 0.0565(17) 0.087(2) 0.0516(16) 0.0062(16) 0.0226(13) -0.0059(14)
    O1W 0.0371(9) 0.1143(17) 0.0465(10) 0.0079(10) 0.0095(7) 0.0166(10)
_geom_special_details
;
All e.s.d.'s (except the e.s.d. in the dihedral angle between two l.s. planes)
are estimated using the full covariance matrix. The cell e.s.d.'s are taken
into account individually in the estimation of e.s.d.'s in distances, angles
and torsion angles; correlations between e.s.d.'s in cell parameters are only
used when they are defined by crystal symmetry. An approximate (isotropic)
treatment of cell e.s.d.'s is used for estimating e.s.d.'s involving l.s.
planes.
;
loop_
    _geom_bond_atom_site_label_1
    _geom_bond_atom_site_label_2
    _geom_bond_site_symmetry_2
    _geom_bond_distance
    _geom_bond_publ_flag
    O1 C7 . 1.226(2) ?
    O2 C3 . 1.370(3) ?
    O2 C14 . 1.422(3) ?
    N1 N2 . 1.362(2) ?
    N1 C7 . 1.365(3) ?
    N1 H1A . 0.8600 ?
    N2 C8 . 1.269(3) ?
    N3 C11 . 1.326(3) ?
    N3 C12 . 1.330(3) ?
    C1 C2 . 1.382(3) ?
    C1 C6 . 1.388(3) ?
    C1 H1B . 0.9300 ?
    C2 C3 . 1.379(3) ?
    C2 H2A . 0.9300 ?
    C3 C4 . 1.387(3) ?
    C4 C5 . 1.367(3) ?
    C4 H4A . 0.9300 ?
    C5 C6 . 1.395(3) ?
    C5 H5A . 0.9300 ?
    C6 C7 . 1.481(3) ?
    C8 C9 . 1.462(3) ?
    C8 H8A . 0.9300 ?
    C9 C10 . 1.385(3) ?
    C9 C13 . 1.390(3) ?
    C10 C11 . 1.379(3) ?
    C10 H10A . 0.9300 ?
    C11 H11A . 0.9300 ?
    C12 C13 . 1.375(3) ?
    C12 H12A . 0.9300 ?
    C13 H13A . 0.9300 ?
    C14 H14A . 0.9600 ?
    C14 H14B . 0.9600 ?
    C14 H14C . 0.9600 ?
    O1W H1 . 0.8361 ?
    O1W H2 . 0.9098 ?
loop_
    _geom_angle_atom_site_label_1
    _geom_angle_atom_site_label_2
    _geom_angle_atom_site_label_3
    _geom_angle_site_symmetry_1
    _geom_angle_site_symmetry_3
    _geom_angle
    _geom_angle_publ_flag
    C3 O2 C14 . . 118.14(18) ?
    N2 N1 C7 . . 118.33(18) ?
    N2 N1 H1A . . 120.8 ?
    C7 N1 H1A . . 120.8 ?
    C8 N2 N1 . . 117.12(19) ?
    C11 N3 C12 . . 116.1(2) ?
    C2 C1 C6 . . 121.2(2) ?
    C2 C1 H1B . . 119.4 ?
    C6 C1 H1B . . 119.4 ?
    C3 C2 C1 . . 119.6(2) ?
    C3 C2 H2A . . 120.2 ?
    C1 C2 H2A . . 120.2 ?
    O2 C3 C2 . . 124.7(2) ?
    O2 C3 C4 . . 115.6(2) ?
    C2 C3 C4 . . 119.7(2) ?
    C5 C4 C3 . . 120.5(2) ?
    C5 C4 H4A . . 119.8 ?
    C3 C4 H4A . . 119.8 ?
    C4 C5 C6 . . 120.8(2) ?
    C4 C5 H5A . . 119.6 ?
    C6 C5 H5A . . 119.6 ?
    C1 C6 C5 . . 118.2(2) ?
    C1 C6 C7 . . 124.6(2) ?
    C5 C6 C7 . . 117.2(2) ?
    O1 C7 N1 . . 121.0(2) ?
    O1 C7 C6 . . 122.1(2) ?
    N1 C7 C6 . . 116.9(2) ?
    N2 C8 C9 . . 119.9(2) ?
    N2 C8 H8A . . 120.1 ?
    C9 C8 H8A . . 120.1 ?
    C10 C9 C13 . . 117.0(2) ?
    C10 C9 C8 . . 120.7(2) ?
    C13 C9 C8 . . 122.3(2) ?
    C11 C10 C9 . . 119.3(2) ?
    C11 C10 H10A . . 120.3 ?
    C9 C10 H10A . . 120.3 ?
    N3 C11 C10 . . 124.1(3) ?
    N3 C11 H11A . . 117.9 ?
    C10 C11 H11A . . 117.9 ?
    N3 C12 C13 . . 124.5(3) ?
    N3 C12 H12A . . 117.8 ?
    C13 C12 H12A . . 117.8 ?
    C12 C13 C9 . . 119.0(2) ?
    C12 C13 H13A . . 120.5 ?
    C9 C13 H13A . . 120.5 ?
    O2 C14 H14A . . 109.5 ?
    O2 C14 H14B . . 109.5 ?
    H14A C14 H14B . . 109.5 ?
    O2 C14 H14C . . 109.5 ?
    H14A C14 H14C . . 109.5 ?
    H14B C14 H14C . . 109.5 ?
    H1 O1W H2 . . 101.5 ?
loop_
    _geom_torsion_atom_site_label_1
    _geom_torsion_atom_site_label_2
    _geom_torsion_atom_site_label_3
    _geom_torsion_atom_site_label_4
    _geom_torsion_site_symmetry_1
    _geom_torsion_site_symmetry_2
    _geom_torsion_site_symmetry_3
    _geom_torsion_site_symmetry_4
    _geom_torsion
    _geom_torsion_publ_flag
    C7 N1 N2 C8 . . . . -176.5(2) ?
    C6 C1 C2 C3 . . . . -0.3(3) ?
    C14 O2 C3 C2 . . . . -9.1(3) ?
    C14 O2 C3 C4 . . . . 171.4(2) ?
    C1 C2 C3 O2 . . . . -178.8(2) ?
    C1 C2 C3 C4 . . . . 0.7(4) ?
    O2 C3 C4 C5 . . . . 179.1(2) ?
    C2 C3 C4 C5 . . . . -0.4(4) ?
    C3 C4 C5 C6 . . . . -0.3(4) ?
    C2 C1 C6 C5 . . . . -0.4(3) ?
    C2 C1 C6 C7 . . . . 178.6(2) ?
    C4 C5 C6 C1 . . . . 0.7(4) ?
    C4 C5 C6 C7 . . . . -178.4(2) ?
    N2 N1 C7 O1 . . . . -2.6(3) ?
    N2 N1 C7 C6 . . . . 177.42(18) ?
    C1 C6 C7 O1 . . . . -169.8(2) ?
    C5 C6 C7 O1 . . . . 9.2(3) ?
    C1 C6 C7 N1 . . . . 10.1(3) ?
    C5 C6 C7 N1 . . . . -170.9(2) ?
    N1 N2 C8 C9 . . . . 178.37(19) ?
    N2 C8 C9 C10 . . . . 165.7(2) ?
    N2 C8 C9 C13 . . . . -14.8(4) ?
    C13 C9 C10 C11 . . . . -0.2(4) ?
    C8 C9 C10 C11 . . . . 179.4(2) ?
    C12 N3 C11 C10 . . . . 0.8(4) ?
    C9 C10 C11 N3 . . . . -0.7(4) ?
    C11 N3 C12 C13 . . . . 0.1(4) ?
    N3 C12 C13 C9 . . . . -1.0(4) ?
    C10 C9 C13 C12 . . . . 1.0(4) ?
    C8 C9 C13 C12 . . . . -178.5(2) ?
loop_
    _geom_hbond_atom_site_label_D
    _geom_hbond_atom_site_label_H
    _geom_hbond_atom_site_label_A
    _geom_hbond_site_symmetry_A
    _geom_hbond_distance_DH
    _geom_hbond_distance_HA
    _geom_hbond_distance_DA
    _geom_hbond_angle_DHA
    _geom_hbond_publ_flag
    O1W H1 O1 1_655 0.84 2.00 2.811(2) 162 yes
    O1W H2 N3 2_645 0.91 2.11 2.956(3) 154 yes
    N1 H1A O1W . 0.86 2.08 2.911(2) 161 yes
    C1 H1B O1W . 0.93 2.54 3.440(3) 162 yes
    C8 H8A O1W . 0.93 2.48 3.272(3) 143 yes
    C11 H11A O2 4_566 0.93 2.47 3.375(3) 165 yes
