# Supplementary material for: (E)-4-Meth­oxy-N′-[(pyridin-4-yl)methyl­idene]benzohydrazide monohydrate
Source: Acta Crystallogr Sect E Struct Rep Online. 2012 Aug 25;68(Pt 9):o2778. doi: 10.1107/S1600536812034988 (PMC3435810; doi:10.1107/S1600536812034988)
Supplement: Supplementary file 2 [file e-68-o2778-Isup2.hkl]

# 
# h,k,l, Fc-squared, Fo-squared, sigma(Fo-squared) and status flag 
# 
data_I
_shelx_title ' A in P2(1)/c' 
_shelx_refln_list_code          4 
_shelx_F_calc_maximum      178.90 
_exptl_crystal_F_000       576.00 
_reflns_d_resolution_high  0.8255 
 
loop_ 
 _symmetry_equiv_pos_as_xyz 
 'x, y, z' 
 '-x, y+1/2, -z+1/2' 
 '-x, -y, -z' 
 'x, -y-1/2, z-1/2' 
 
_cell_length_a     6.6878 
_cell_length_b     7.0420 
_cell_length_c    29.2490 
_cell_angle_alpha  90.000 
_cell_angle_beta   94.233 
_cell_angle_gamma  90.000 
 
_shelx_F_squared_multiplier     1.000 
 
loop_ 
 _refln_index_h 
 _refln_index_k 
 _refln_index_l 
 _refln_F_squared_calc 
 _refln_F_squared_meas 
 _refln_F_squared_sigma 
 _refln_observed_status 
   1   0   0     7660.52     7645.07     38.74 o 
   2   0   0     1169.11     1223.12     18.46 o 
   3   0   0      956.69     1037.13     20.68 o 
   4   0   0     4720.76     5481.83     57.67 o 
   5   0   0       12.81        5.82      5.73 o 
   6   0   0       17.30        8.58      6.77 o 
   7   0   0      117.20      112.85     14.16 o 
   8   0   0       18.97       13.03      7.44 o 
   1   1   0      768.88      772.92      6.59 o 
   2   1   0     2390.67     2439.30     27.77 o 
   3   1   0       17.94       18.51      3.26 o 
   4   1   0     1174.95     1233.62     18.58 o 
   5   1   0      101.96       88.92      7.25 o 
   6   1   0       32.73       36.87      6.17 o 
   7   1   0      248.51      220.70     12.41 o 
   8   1   0        9.76        6.66      6.25 o 
   0   2   0     8695.62     8619.45     80.14 o 
   1   2   0     4688.61     4940.66     32.02 o 
   2   2   0      338.40      346.75      6.34 o 
   3   2   0      317.58      356.61     10.58 o 
   4   2   0      166.79      181.26     13.26 o 
   5   2   0      146.32      143.29      8.72 o 
   6   2   0       41.81       37.59      6.15 o 
   7   2   0        3.18        4.10      5.20 o 
   1   3   0      708.33      697.73      9.51 o 
   2   3   0      816.30      852.98     18.06 o 
   3   3   0      171.05      167.91      8.02 o 
   4   3   0      118.49      121.23      8.34 o 
   5   3   0        0.80        1.69      3.68 o 
   6   3   0       45.58       49.52      7.64 o 
   7   3   0       43.11       47.20     10.36 o 
   0   4   0      275.48      259.20     15.78 o 
   1   4   0       22.79       18.75      2.87 o 
   2   4   0        0.51        3.02      3.63 o 
   3   4   0       11.33       14.72      5.12 o 
   4   4   0       44.13       42.37      5.94 o 
   5   4   0       24.53       28.84      6.65 o 
   6   4   0        4.48        0.11      6.42 o 
   7   4   0        3.42        6.72      9.21 o 
   1   5   0       18.99       19.16      3.34 o 
   2   5   0       69.31       54.43      7.65 o 
   3   5   0       23.29       24.05      6.07 o 
   4   5   0        2.52        3.62      3.89 o 
   5   5   0      100.75       86.69     13.05 o 
   6   5   0        8.33       19.41      7.46 o 
   0   6   0       60.18       69.90     12.54 o 
   1   6   0      122.58       98.28     11.14 o 
   2   6   0       49.13       38.12      7.86 o 
   3   6   0        7.60        7.73      9.93 o 
   4   6   0        3.89        8.51      5.42 o 
   5   6   0       24.88       27.83      8.68 o 
   1   7   0        0.41       -5.64      4.25 o 
   2   7   0        0.00       -2.39      7.48 o 
   3   7   0       15.79       24.66     13.59 o 
   4   7   0        0.94        0.95      8.34 o 
   0   8   0       13.30       20.14     10.50 o 
   1   8   0        1.97        4.42      7.83 o 
   2   8   0       10.49       -4.20      8.65 o 
  -8   1   1        9.19        8.84      5.84 o 
  -7   1   1       12.40       11.31      5.18 o 
  -6   1   1      143.93      112.30      8.90 o 
  -5   1   1       53.29       65.07      6.52 o 
  -4   1   1      120.34      112.31      6.77 o 
  -3   1   1     1196.84     1307.92     14.25 o 
  -2   1   1      241.68      228.64      5.10 o 
  -1   1   1     6375.55     6814.44     59.32 o 
   0   1   1      685.72      665.17      8.33 o 
   1   1   1     6526.19     6476.75     35.93 o 
   2   1   1       51.72       49.38      3.69 o 
   3   1   1      423.58      435.81     10.21 o 
   4   1   1       55.37       58.44      6.88 o 
   5   1   1       33.67       35.72      5.47 o 
   6   1   1        2.31        6.91      4.47 o 
   7   1   1        2.34       -1.36      4.22 o 
   8   1   1        1.17       -2.31      4.32 o 
  -7   2   1      121.52      114.84     14.77 o 
  -6   2   1       15.64       19.83      5.13 o 
  -5   2   1       31.31       46.62      5.91 o 
  -4   2   1      848.12      864.44     17.77 o 
  -3   2   1       77.11       78.41      4.21 o 
  -2   2   1      544.72      586.07      8.49 o 
  -1   2   1    20905.41    21410.36    171.81 o 
   0   2   1    11590.30    12025.18     72.69 o 
   1   2   1     1002.26     1005.39     36.19 o 
   2   2   1     1661.48     1704.25     20.13 o 
   3   2   1      975.40     1060.59     17.81 o 
   4   2   1       29.27       35.46      6.68 o 
   5   2   1        0.06       -3.76      3.21 o 
   6   2   1       26.47       21.61      6.46 o 
   7   2   1        0.01        4.87      4.92 o 
  -7   3   1        8.91       -1.44      5.75 o 
  -6   3   1       88.54       79.79     12.56 o 
  -5   3   1       22.68       13.84      4.77 o 
  -4   3   1       30.67       23.54      5.57 o 
  -3   3   1       24.34       27.95      2.86 o 
  -2   3   1     1232.57     1293.84     13.89 o 
  -1   3   1      408.53      361.73      7.21 o 
   0   3   1     1397.11     1370.66     21.77 o 
   1   3   1     1078.88     1104.69     20.22 o 
   2   3   1      154.21      155.45      8.61 o 
   3   3   1      121.30      139.23      7.56 o 
   4   3   1        5.78       11.45      3.95 o 
   5   3   1      264.59      265.79     12.32 o 
   6   3   1       47.44       41.08      7.43 o 
   7   3   1       55.01       59.29     11.94 o 
  -7   4   1       24.31       35.52      9.91 o 
  -6   4   1        0.53       -5.44      5.30 o 
  -5   4   1       15.50       20.38      7.82 o 
  -4   4   1      131.79      135.60      9.09 o 
  -3   4   1      353.31      363.79     12.11 o 
  -2   4   1     1037.29     1119.46     22.97 o 
  -1   4   1      786.85      723.69     15.61 o 
   0   4   1      304.59      285.76     13.09 o 
   1   4   1     3096.25     3118.09     25.32 o 
   2   4   1      771.43      871.98     20.95 o 
   3   4   1       29.61       31.07      4.84 o 
   4   4   1       14.47       20.96      4.69 o 
   5   4   1       11.03        8.35      4.25 o 
   6   4   1       10.69       16.82      7.68 o 
   7   4   1       31.49       34.32      9.22 o 
  -6   5   1        6.10       -2.32      5.60 o 
  -5   5   1        7.85        3.25      5.77 o 
  -4   5   1       23.43       20.69      7.26 o 
  -3   5   1        4.08       -5.95      6.68 o 
  -2   5   1      109.06      106.89      9.31 o 
  -1   5   1        8.79        8.91      2.60 o 
   0   5   1       13.54       16.51      3.18 o 
   1   5   1      149.38      167.76     10.77 o 
   2   5   1      523.91      463.47     16.83 o 
   3   5   1        0.00        2.54      3.43 o 
   4   5   1        0.52       -2.74      3.40 o 
   5   5   1        0.29       -4.19      5.35 o 
   6   5   1        6.55       18.71      7.44 o 
  -5   6   1        1.57       -1.47      7.22 o 
  -4   6   1        4.41        0.56      5.41 o 
  -3   6   1       13.15       22.81     11.58 o 
  -2   6   1      112.27      110.26     10.64 o 
  -1   6   1      203.14      160.05     13.06 o 
   0   6   1        9.76        5.22      4.47 o 
   1   6   1       49.69       49.00      7.96 o 
   2   6   1      237.77      215.16     13.45 o 
   3   6   1       30.37       31.29      7.48 o 
   4   6   1        0.04        5.61      5.79 o 
   5   6   1        0.39        7.08      6.31 o 
  -4   7   1        1.66        1.50     11.15 o 
  -3   7   1        0.37       -9.58      7.73 o 
  -2   7   1       38.69       27.77     11.77 o 
  -1   7   1        0.18        5.17      5.10 o 
   0   7   1        2.43       -4.42      5.00 o 
   1   7   1       22.81       19.39      6.68 o 
   2   7   1        0.38        0.75      4.46 o 
   3   7   1        1.03       -9.04      7.41 o 
   4   7   1        1.56       10.26      5.70 o 
  -2   8   1       77.36       68.72     16.54 o 
  -1   8   1        8.97       -3.31      8.05 o 
   0   8   1        4.24        5.68      6.27 o 
   1   8   1        4.51        7.22      8.75 o 
   2   8   1       18.77        5.98      9.16 o 
  -8   0   2       49.18       50.84     13.35 o 
  -7   0   2       61.12       59.67     11.37 o 
  -6   0   2      322.56      251.87     23.67 o 
  -5   0   2        2.46        2.68      5.10 o 
  -4   0   2      140.38      119.78      9.43 o 
  -3   0   2     3850.07     4224.53     34.41 o 
  -2   0   2     5982.80     5742.79     35.91 o 
  -1   0   2      122.21      119.48      3.50 o 
   0   0   2     1265.26       -0.23      0.15 o 
   1   0   2    13337.43    13017.53    172.38 o 
   2   0   2      565.18      531.41     12.91 o 
   3   0   2      196.09      210.04     14.54 o 
   4   0   2      457.71      468.77     16.93 o 
   5   0   2        3.39       -0.14      5.11 o 
   6   0   2        4.82        8.21      7.35 o 
   7   0   2       71.34       87.57     14.92 o 
   8   0   2        2.32        3.42     19.06 o 
  -8   1   2       24.79       13.78      8.92 o 
  -7   1   2      208.52      209.92     11.55 o 
  -6   1   2       61.58       49.84      6.57 o 
  -5   1   2        4.10       -0.79      4.69 o 
  -4   1   2      176.00      182.33      6.56 o 
  -3   1   2        9.45        9.08      2.29 o 
  -2   1   2     1643.87     1718.76     12.45 o 
  -1   1   2       33.38       42.23      1.62 o 
   0   1   2      988.13     1020.95      6.92 o 
   1   1   2      764.22      814.92     10.32 o 
   2   1   2      504.53      468.29     10.52 o 
   3   1   2      513.70      533.42     11.16 o 
   4   1   2      351.35      342.25     10.51 o 
   5   1   2        0.00        5.12      3.76 o 
   6   1   2       11.43        5.26      4.72 o 
   7   1   2       27.99       22.98      6.00 o 
  -7   2   2        1.19       -0.68      5.40 o 
  -6   2   2       30.09       25.58      5.53 o 
  -5   2   2        0.22       -1.31      2.98 o 
  -4   2   2      460.84      518.92     10.29 o 
  -3   2   2     1369.21     1531.50     17.91 o 
  -2   2   2     1008.33      997.18     12.20 o 
  -1   2   2      227.89      228.86      5.45 o 
   0   2   2    32004.18    31457.63    354.57 o 
   1   2   2     1626.77     1688.29     28.43 o 
   2   2   2      318.78      294.32     10.37 o 
   3   2   2       10.56       14.24      3.34 o 
   4   2   2      765.27      817.98     26.36 o 
   5   2   2       14.23       16.15      4.93 o 
   6   2   2        6.03       11.35      5.02 o 
   7   2   2       61.27       58.26      8.89 o 
  -7   3   2        1.10       -2.74      6.48 o 
  -6   3   2        4.71       15.26      7.86 o 
  -5   3   2       85.06       79.20      7.99 o 
  -4   3   2        6.92        6.49      4.90 o 
  -3   3   2      185.32      196.89      5.90 o 
  -2   3   2      565.68      614.61      9.88 o 
  -1   3   2        1.71        0.92      1.79 o 
   0   3   2      278.56      295.99     22.53 o 
   1   3   2     1674.72     1742.29     42.60 o 
   2   3   2      742.67      828.54     29.25 o 
   3   3   2      312.79      288.44     10.35 o 
   4   3   2       47.22       46.03      6.78 o 
   5   3   2        0.02       -3.63      3.44 o 
   6   3   2        2.31       -0.41      4.47 o 
   7   3   2       15.32       23.36     22.24 o 
  -7   4   2        4.34       10.33      8.18 o 
  -6   4   2       39.45       35.81      9.71 o 
  -5   4   2      204.24      202.05     17.00 o 
  -4   4   2        2.72       -0.49      2.93 o 
  -3   4   2      111.30      116.86      8.52 o 
  -2   4   2      123.94      117.80      4.91 o 
  -1   4   2     4467.04     4402.37     33.56 o 
   0   4   2      159.41      159.90      8.92 o 
   1   4   2       57.96       62.20      3.73 o 
   2   4   2        1.02        7.77      4.17 o 
   3   4   2      162.57      168.77      9.61 o 
   4   4   2        0.01       -3.53      2.92 o 
   5   4   2        9.27       13.05      4.83 o 
   6   4   2       10.77        1.57      6.70 o 
   7   4   2        7.38        2.49      6.25 o 
  -6   5   2        0.79        2.32      9.37 o 
  -5   5   2       19.22       29.07      8.49 o 
  -4   5   2        0.03       -2.07      4.62 o 
  -3   5   2       55.79       56.43      7.73 o 
  -2   5   2       64.21       89.57      9.94 o 
  -1   5   2      205.45      186.93     10.70 o 
   0   5   2      101.37      108.13     11.09 o 
   1   5   2       23.02       25.17      5.53 o 
   2   5   2       24.34       25.78      6.04 o 
   3   5   2       83.43       88.79      8.15 o 
   4   5   2        0.06        0.61      3.55 o 
   5   5   2        1.67        1.03      9.35 o 
   6   5   2       73.77       72.95     12.29 o 
  -5   6   2       40.95       27.23      8.11 o 
  -4   6   2       19.96       10.46      6.02 o 
  -3   6   2       72.41       62.87     15.08 o 
  -2   6   2       48.02       36.83      7.05 o 
  -1   6   2       54.07       38.49     11.69 o 
   0   6   2       17.49       15.32      5.46 o 
   1   6   2      147.81      141.05     12.28 o 
   2   6   2        0.00        2.23      3.68 o 
   3   6   2        2.23        8.86      4.36 o 
   4   6   2        3.63        5.80      5.45 o 
   5   6   2        1.63        7.03      6.43 o 
  -4   7   2        4.96        5.82      5.44 o 
  -3   7   2       13.97        7.09     10.31 o 
  -2   7   2        0.75       -7.00      7.57 o 
  -1   7   2        3.91        4.20      5.29 o 
   0   7   2        0.01        3.24      4.88 o 
   1   7   2       30.64       25.74      7.00 o 
   2   7   2        1.36       -0.28      4.88 o 
   3   7   2        2.10        0.85      6.32 o 
   4   7   2        0.86        0.96      4.73 o 
  -2   8   2       21.97       24.15     12.28 o 
  -1   8   2        3.25       -6.65      8.30 o 
   0   8   2        9.85        6.24      6.10 o 
   1   8   2        0.29       -7.52      5.01 o 
   2   8   2        0.15       -2.55      8.30 o 
  -8   1   3        8.06       10.51      6.64 o 
  -7   1   3      111.30       97.81      9.11 o 
  -6   1   3        0.02       -5.47      3.64 o 
  -5   1   3       84.40       71.91      6.81 o 
  -4   1   3        3.61        6.09      2.33 o 
  -3   1   3      864.41      955.84     10.91 o 
  -2   1   3      144.35      121.28      3.63 o 
  -1   1   3     1408.30     1462.87      9.55 o 
   0   1   3       10.55        8.73      1.32 o 
   1   1   3     5893.38     5927.25     39.48 o 
   2   1   3       17.40       15.82      3.82 o 
   3   1   3       97.43       90.67      5.70 o 
   4   1   3       55.55       54.57      5.74 o 
   5   1   3       46.41       52.23      6.92 o 
   6   1   3        0.16       -2.05      4.10 o 
   7   1   3       10.46        7.09      5.14 o 
  -7   2   3        1.21        3.59      5.34 o 
  -6   2   3        0.16       -2.24      3.45 o 
  -5   2   3       20.35       22.09      4.44 o 
  -4   2   3      314.39      347.60      8.50 o 
  -3   2   3        1.25        1.04      1.61 o 
  -2   2   3      310.53      307.93      6.19 o 
  -1   2   3      503.41      459.31      8.31 o 
   0   2   3     5236.56     5354.91     27.59 o 
   1   2   3      573.43      574.79     13.01 o 
   2   2   3       21.97       23.61      3.59 o 
   3   2   3       10.58        5.75      2.94 o 
   4   2   3      157.94      138.73      9.23 o 
   5   2   3        2.13        0.35      3.48 o 
   6   2   3        5.98       -1.40      5.91 o 
   7   2   3        1.56        0.81      4.57 o 
  -7   3   3       54.54       54.98     11.24 o 
  -6   3   3       73.15       70.31     16.48 o 
  -5   3   3        1.57        6.31      4.17 o 
  -4   3   3      192.29      187.14      6.80 o 
  -3   3   3       91.77      105.42      4.67 o 
  -2   3   3      228.59      245.88      6.65 o 
  -1   3   3     1020.44      956.75     14.94 o 
   0   3   3       95.96       99.91      4.98 o 
   1   3   3       10.52        9.57      3.49 o 
   2   3   3      124.88      139.27      8.66 o 
   3   3   3      124.17      119.72     13.65 o 
   4   3   3      178.77      183.59      9.83 o 
   5   3   3      101.73      104.31     10.03 o 
   6   3   3        0.96        3.50      4.70 o 
   7   3   3       19.32       17.90      8.08 o 
  -7   4   3        4.76        2.69      9.43 o 
  -6   4   3       11.75       22.81      8.52 o 
  -5   4   3        0.12        0.45      5.78 o 
  -4   4   3      251.08      255.07     10.67 o 
  -3   4   3       41.48       52.85      6.36 o 
  -2   4   3       17.43       15.78      3.37 o 
  -1   4   3     2376.15     2410.62     24.09 o 
   0   4   3     2314.67     2420.18     26.09 o 
   1   4   3        4.37        5.96      3.68 o 
   2   4   3       43.92       49.61      6.91 o 
   3   4   3       33.43       42.79      5.78 o 
   4   4   3       95.34       97.93      8.74 o 
   5   4   3        4.15        4.09      4.17 o 
   6   4   3       13.45       20.32      8.33 o 
   7   4   3       10.22        9.72      9.93 o 
  -6   5   3        3.83        9.03      6.21 o 
  -5   5   3       12.89       13.31     10.77 o 
  -4   5   3        0.33        3.19      4.68 o 
  -3   5   3       40.59       41.85      6.96 o 
  -2   5   3      145.59      145.54      9.77 o 
  -1   5   3      149.29      143.70      6.76 o 
   0   5   3      101.88      104.31      6.55 o 
   1   5   3        6.40        6.44      4.03 o 
   2   5   3        2.44       10.26      4.95 o 
   3   5   3       49.52       48.44      6.57 o 
   4   5   3        0.05       -1.31      4.12 o 
   5   5   3       24.05       23.01      8.07 o 
   6   5   3       12.75       24.31      9.19 o 
  -5   6   3       11.54       20.90      7.56 o 
  -4   6   3        3.77        3.63      7.60 o 
  -3   6   3       23.08       19.53     11.36 o 
  -2   6   3      391.01      351.55     15.97 o 
  -1   6   3      245.93      226.48     13.18 o 
   0   6   3       61.47       64.19      6.32 o 
   1   6   3      185.95      170.00     12.53 o 
   2   6   3       58.93       62.21      9.11 o 
   3   6   3        0.06       -0.21      3.54 o 
   4   6   3        0.02       -4.22      4.71 o 
   5   6   3       12.91        9.97      6.96 o 
  -4   7   3        4.78        5.60      6.97 o 
  -3   7   3        2.87       -5.28      8.37 o 
  -2   7   3       40.54       30.86     12.31 o 
  -1   7   3       37.52       42.99     13.11 o 
   0   7   3        4.49       -1.67      4.70 o 
   1   7   3       11.90       11.72      6.10 o 
   2   7   3       66.04       56.83      9.56 o 
   3   7   3        9.52        8.97      5.48 o 
   4   7   3        1.73        5.13      5.73 o 
  -2   8   3       14.66       12.85      9.93 o 
  -1   8   3       29.85        8.37     10.85 o 
   0   8   3       16.20       20.58     10.18 o 
   1   8   3       12.68        6.32      6.70 o 
   2   8   3        6.12        3.91      9.51 o 
  -8   0   4        5.66       -7.54     11.45 o 
  -7   0   4        1.24       -1.81      6.53 o 
  -6   0   4      193.30      179.66     14.35 o 
  -5   0   4      166.81      173.73     12.21 o 
  -4   0   4       12.60        6.88      3.09 o 
  -3   0   4     2324.29     2614.27     26.09 o 
  -2   0   4     1770.53     1907.04     18.51 o 
  -1   0   4     1293.67     1325.32     11.83 o 
   0   0   4      800.27      736.15      9.47 o 
   1   0   4     2627.65     2516.05     34.93 o 
   2   0   4      111.80      127.67      8.09 o 
   3   0   4       25.75       34.81      6.20 o 
   4   0   4       72.53       64.81      8.49 o 
   5   0   4      159.08      160.47     13.61 o 
   6   0   4       76.57       75.25     11.65 o 
   7   0   4       14.82       11.27      6.94 o 
  -8   1   4        8.15        5.13      5.96 o 
  -7   1   4        4.01        5.69      4.58 o 
  -6   1   4      158.06      147.90      9.44 o 
  -5   1   4       30.15       32.86      4.30 o 
  -4   1   4      205.72      199.59      6.85 o 
  -3   1   4      158.15      176.24      5.09 o 
  -2   1   4      625.09      595.42      7.18 o 
  -1   1   4       27.83       19.54      2.93 o 
   0   1   4      940.11      846.79      8.78 o 
   1   1   4     5302.34     5684.49     33.61 o 
   2   1   4     1882.82     1849.77     20.64 o 
   3   1   4       53.74       50.11      4.79 o 
   4   1   4      167.42      147.79      7.77 o 
   5   1   4      151.83      159.48      9.36 o 
   6   1   4       33.90       44.37      7.01 o 
   7   1   4        0.03        2.53      4.50 o 
  -7   2   4        1.11        4.41      5.60 o 
  -6   2   4      240.22      235.13     13.99 o 
  -5   2   4        3.05        3.86      2.54 o 
  -4   2   4      189.27      204.29      6.69 o 
  -3   2   4      878.42      940.83     11.66 o 
  -2   2   4        2.20        1.91      1.41 o 
  -1   2   4      684.98      654.52     11.30 o 
   0   2   4     2544.08     2496.26     24.55 o 
   1   2   4     1188.40     1211.82      9.57 o 
   2   2   4        0.06        0.62      1.34 o 
   3   2   4        7.78        6.78      3.84 o 
   4   2   4       54.43       55.07      6.37 o 
   5   2   4       55.22       59.09      7.26 o 
   6   2   4        1.66        6.97      4.89 o 
   7   2   4       17.51       26.18      6.35 o 
  -7   3   4        9.94        3.15     10.75 o 
  -6   3   4       30.04       34.82      9.50 o 
  -5   3   4        1.83       -0.91      3.36 o 
  -4   3   4        6.36        7.09      2.42 o 
  -3   3   4        3.27        4.87      1.82 o 
  -2   3   4      318.05      318.76     12.24 o 
  -1   3   4        1.56        2.18      1.87 o 
   0   3   4        3.15        8.15      2.34 o 
   1   3   4      258.46      271.59     13.35 o 
   2   3   4      186.99      184.35      8.00 o 
   3   3   4       93.52       92.81      3.86 o 
   4   3   4        0.70        1.86      3.39 o 
   5   3   4        3.12        6.17      4.31 o 
   6   3   4        3.21       -2.16      3.77 o 
   7   3   4        3.36        1.68     16.72 o 
  -7   4   4       52.05       64.36     15.88 o 
  -6   4   4        5.71       -0.14      5.98 o 
  -5   4   4        4.81       -1.67      4.92 o 
  -4   4   4      162.59      155.77     18.33 o 
  -3   4   4       62.98       70.57      4.51 o 
  -2   4   4      121.02      135.09      5.87 o 
  -1   4   4       41.01       38.63      4.37 o 
   0   4   4      852.54      861.72     15.38 o 
   1   4   4       30.18       25.47      5.07 o 
   2   4   4        9.14       12.69      4.69 o 
   3   4   4       96.99       90.26      7.75 o 
   4   4   4       13.67       12.67      4.33 o 
   5   4   4       14.74       18.79      5.61 o 
   6   4   4        1.34       -5.21      4.74 o 
   7   4   4        0.07       11.88      6.67 o 
  -6   5   4        5.82       18.77      7.52 o 
  -5   5   4       32.84       20.69      7.48 o 
  -4   5   4        1.43       -2.23      4.49 o 
  -3   5   4       26.26       23.16     10.82 o 
  -2   5   4      136.24      129.45      9.15 o 
  -1   5   4       98.59       91.50      6.08 o 
   0   5   4       65.75       65.72      5.82 o 
   1   5   4        0.00        1.75      5.60 o 
   2   5   4      116.14      144.32     11.53 o 
   3   5   4       11.34       10.87      4.15 o 
   4   5   4        6.02        3.23      3.98 o 
   5   5   4        7.70        8.52      4.98 o 
   6   5   4        1.43        4.68      6.32 o 
  -5   6   4       42.72       36.14      9.21 o 
  -4   6   4       50.89       50.84     10.14 o 
  -3   6   4        5.69        2.07      7.41 o 
  -2   6   4       68.72       72.35     15.81 o 
  -1   6   4      432.96      387.41     16.70 o 
   0   6   4      112.37      114.79      7.91 o 
   1   6   4        0.25       -2.12      2.63 o 
   2   6   4       11.98       17.25      6.34 o 
   3   6   4       36.24       37.58      6.72 o 
   4   6   4        1.94       -0.24      3.96 o 
   5   6   4        4.70        8.83      6.67 o 
  -4   7   4        0.13       -1.54      8.92 o 
  -3   7   4       21.08       18.33     11.77 o 
  -2   7   4        0.74       -0.83      8.65 o 
  -1   7   4       23.31       26.82     11.20 o 
   0   7   4       15.19       14.94      6.45 o 
   1   7   4        3.25        8.27      5.87 o 
   2   7   4        1.47       -2.97      6.44 o 
   3   7   4        0.46        4.75      5.36 o 
   4   7   4        0.10       -5.71      4.94 o 
  -2   8   4       39.46       28.76     13.14 o 
  -1   8   4       14.90       22.46     11.01 o 
   0   8   4        6.99        6.49      8.11 o 
   1   8   4       22.30        9.38      6.52 o 
   2   8   4        0.01       12.47     11.26 o 
  -8   1   5        0.40        2.63      6.29 o 
  -7   1   5        0.82        3.70      5.84 o 
  -6   1   5        0.24        4.18      3.99 o 
  -5   1   5        4.19        4.60      2.93 o 
  -4   1   5        0.00       -1.51      1.66 o 
  -3   1   5      487.03      499.87      7.94 o 
  -2   1   5     1100.01     1123.53     13.33 o 
  -1   1   5      520.60      482.18      7.39 o 
   0   1   5       94.64       96.22      2.35 o 
   1   1   5      259.03      270.88      5.89 o 
   2   1   5      486.59      469.91     10.74 o 
   3   1   5      360.96      363.62      9.97 o 
   4   1   5       19.38       16.78      4.15 o 
   5   1   5        9.23        7.16      4.25 o 
   6   1   5        1.11        0.68      4.26 o 
   7   1   5        3.90        4.37      4.68 o 
  -7   2   5       17.77       15.01      6.82 o 
  -6   2   5        8.81       11.04      6.12 o 
  -5   2   5      103.07      109.90      6.84 o 
  -4   2   5       14.01       12.82      2.67 o 
  -3   2   5       71.12       80.93      3.81 o 
  -2   2   5        1.31        0.29      1.15 o 
  -1   2   5       29.98       31.77      2.47 o 
   0   2   5        1.28        0.93      1.57 o 
   1   2   5      203.61      189.94      5.04 o 
   2   2   5      570.61      585.16      8.87 o 
   3   2   5      198.94      170.56     10.14 o 
   4   2   5        8.63        6.35      3.55 o 
   5   2   5        6.12       13.59      4.73 o 
   6   2   5       46.08       51.70      8.02 o 
   7   2   5        4.03        0.89      5.43 o 
  -7   3   5       35.98       44.01     17.20 o 
  -6   3   5       11.59       12.09      7.16 o 
  -5   3   5        9.14       17.42      4.61 o 
  -4   3   5       71.81       68.39      4.78 o 
  -3   3   5        6.41        3.97      1.97 o 
  -2   3   5      235.08      242.37      8.04 o 
  -1   3   5       64.68       65.71      3.61 o 
   0   3   5       16.59       18.92      2.40 o 
   1   3   5        0.75        1.83      2.85 o 
   2   3   5      313.25      303.63      9.91 o 
   3   3   5       20.75       22.01      2.50 o 
   4   3   5        9.93        9.69      4.06 o 
   5   3   5       49.92       47.79      7.48 o 
   6   3   5        2.12       13.36      5.34 o 
   7   3   5        8.78        0.07      9.64 o 
  -7   4   5        3.95        7.04      6.60 o 
  -6   4   5       19.74       17.37      8.20 o 
  -5   4   5       51.39       52.11     10.11 o 
  -4   4   5        0.39        7.33      4.64 o 
  -3   4   5      135.42      144.89      9.12 o 
  -2   4   5       27.18       26.30      3.42 o 
  -1   4   5      188.27      183.64      6.94 o 
   0   4   5       49.54       46.98      4.75 o 
   1   4   5        7.41        6.70      3.90 o 
   2   4   5      134.33      134.01      7.98 o 
   3   4   5       18.71       18.51      4.35 o 
   4   4   5        0.02       -0.88      3.35 o 
   5   4   5        3.34        0.97      7.16 o 
   6   4   5       27.88       36.78      7.18 o 
  -6   5   5        1.40        4.14      5.91 o 
  -5   5   5       14.54       13.63      6.80 o 
  -4   5   5        3.49        2.50      4.67 o 
  -3   5   5        1.26       10.09      9.39 o 
  -2   5   5      105.76       95.69     15.21 o 
  -1   5   5       35.55       36.24      4.54 o 
   0   5   5       30.45       27.36      4.28 o 
   1   5   5        9.44        5.72      4.42 o 
   2   5   5       23.13       20.97      6.31 o 
   3   5   5        4.46        3.97      3.53 o 
   4   5   5        0.02        0.56      4.05 o 
   5   5   5        0.08       -2.28      4.04 o 
   6   5   5       17.30       16.35     15.73 o 
  -5   6   5        0.00       -4.64      4.31 o 
  -4   6   5        7.95        7.84      5.14 o 
  -3   6   5       32.87       35.70     13.68 o 
  -2   6   5       29.32       38.66     13.04 o 
  -1   6   5      260.96      232.44     13.74 o 
   0   6   5       38.52       29.43      7.11 o 
   1   6   5        0.46       -1.74      2.64 o 
   2   6   5        0.00        7.70      5.59 o 
   3   6   5        1.70        4.93      3.91 o 
   4   6   5        0.45        2.63      3.95 o 
   5   6   5       10.85        2.57      6.00 o 
  -4   7   5        3.33       -5.24      3.79 o 
  -3   7   5       11.19       11.61      9.67 o 
  -2   7   5       20.43        8.43     10.05 o 
  -1   7   5        2.93        2.67      7.95 o 
   0   7   5        0.99        1.66      4.73 o 
   1   7   5       22.49       28.60      7.68 o 
   2   7   5        4.51        5.86      4.11 o 
   3   7   5       13.68       24.13      6.04 o 
   4   7   5        0.72        0.31      5.27 o 
  -2   8   5       45.76       38.97     13.14 o 
  -1   8   5       43.13       35.12     13.39 o 
   0   8   5       10.21        3.85      8.53 o 
   1   8   5        6.25       12.18      6.60 o 
   2   8   5       10.19       -8.46      8.78 o 
  -8   0   6       41.68       19.41     13.30 o 
  -7   0   6       56.93       53.19     10.53 o 
  -6   0   6       37.99       44.65      9.83 o 
  -5   0   6       60.08       73.71      7.34 o 
  -4   0   6      165.04      162.69      7.91 o 
  -3   0   6       11.13       10.33      3.00 o 
  -2   0   6      545.06      530.30      9.68 o 
  -1   0   6     1092.60     1061.10     29.46 o 
   0   0   6     3999.59     3956.22     35.68 o 
   1   0   6        7.15        2.86      3.40 o 
   2   0   6     5380.23     5606.63     50.07 o 
   3   0   6        5.57        2.67      6.60 o 
   4   0   6      111.15      112.08     10.79 o 
   5   0   6        1.55        6.18      6.07 o 
   6   0   6       81.20       59.26     11.17 o 
   7   0   6        1.99       -0.22      6.34 o 
  -8   1   6       13.75       12.53      7.96 o 
  -7   1   6       25.30       23.68      7.66 o 
  -6   1   6       80.57       81.56      7.72 o 
  -5   1   6       27.48       33.51      3.90 o 
  -4   1   6       73.70       86.71      4.65 o 
  -3   1   6       42.80       46.96      3.21 o 
  -2   1   6      353.00      385.63      6.08 o 
  -1   1   6      480.38      473.03      6.95 o 
   0   1   6       92.84       84.02      2.40 o 
   1   1   6      124.74      123.83      3.77 o 
   2   1   6      641.20      661.42     10.41 o 
   3   1   6        1.13       -0.86      2.66 o 
   4   1   6      357.75      341.58     11.29 o 
   5   1   6        0.02       -0.46      3.52 o 
   6   1   6       72.05       70.93      8.47 o 
   7   1   6        0.09       -3.84      4.08 o 
  -7   2   6       72.63       60.86      9.75 o 
  -6   2   6        5.21        2.19      5.22 o 
  -5   2   6        0.25        1.15      2.42 o 
  -4   2   6       13.60       19.99      2.84 o 
  -3   2   6        1.76        1.90      1.40 o 
  -2   2   6      761.74      756.93     13.28 o 
  -1   2   6      643.64      607.58      7.86 o 
   0   2   6       12.83       14.29      2.32 o 
   1   2   6        9.51       12.94      2.18 o 
   2   2   6      376.49      362.81      7.39 o 
   3   2   6       36.05       33.25      4.74 o 
   4   2   6      126.85      128.32     13.72 o 
   5   2   6        7.24        6.41      4.60 o 
   6   2   6        8.10        5.17      5.94 o 
   7   2   6       14.91       20.34      7.00 o 
  -7   3   6        0.01       -7.98     11.85 o 
  -6   3   6        6.46        7.24      6.66 o 
  -5   3   6        1.65       -2.11      2.96 o 
  -4   3   6       60.51       60.99      4.47 o 
  -3   3   6      135.07      137.89      9.60 o 
  -2   3   6       21.69       25.79      2.48 o 
  -1   3   6       37.56       38.35      3.07 o 
   0   3   6      312.52      285.10      6.61 o 
   1   3   6      369.72      340.76      6.89 o 
   2   3   6      163.40      165.67      7.63 o 
   3   3   6       52.95       47.11      3.43 o 
   4   3   6       45.10       43.18      4.17 o 
   5   3   6       18.18       19.49      5.62 o 
   6   3   6       92.36       85.45      9.95 o 
   7   3   6        1.20       -4.97      5.77 o 
  -7   4   6       11.78        4.42     12.79 o 
  -6   4   6       24.16       26.24      8.45 o 
  -5   4   6        0.99       -9.43      8.57 o 
  -4   4   6       36.20       28.67      7.34 o 
  -3   4   6       17.64       24.54      6.52 o 
  -2   4   6        3.76        2.67      2.27 o 
  -1   4   6       14.42       13.13      3.46 o 
   0   4   6        3.61       10.49      3.58 o 
   1   4   6       83.60       88.66      8.41 o 
   2   4   6        6.23        2.19      2.93 o 
   3   4   6        2.07        2.34      3.36 o 
   4   4   6        0.67        6.23      4.09 o 
   5   4   6       19.39       31.04      6.55 o 
   6   4   6        1.36        6.44      7.62 o 
  -6   5   6        1.36        8.59      6.21 o 
  -5   5   6       21.14       13.36      6.59 o 
  -4   5   6        1.08        8.71      5.49 o 
  -3   5   6        3.33        2.07      7.48 o 
  -2   5   6       57.03       50.14     11.88 o 
  -1   5   6        0.21       -4.03      2.69 o 
   0   5   6        0.22       -0.18      2.39 o 
   1   5   6       26.08       24.45      4.62 o 
   2   5   6       25.59       23.81      6.02 o 
   3   5   6       30.73       28.17      5.54 o 
   4   5   6       10.91        6.80      4.45 o 
   5   5   6       11.93       22.35      5.97 o 
   6   5   6        0.11        3.75      6.24 o 
  -5   6   6        0.54       -0.53      4.15 o 
  -4   6   6       26.14       27.64      8.04 o 
  -3   6   6        3.17       -1.46      8.27 o 
  -2   6   6        9.32       18.93     10.37 o 
  -1   6   6        1.19        2.02      4.56 o 
   0   6   6       17.29       15.07      6.86 o 
   1   6   6        8.34        6.25      3.66 o 
   2   6   6       24.07       18.43      6.88 o 
   3   6   6        5.19       12.32      4.90 o 
   4   6   6        9.19        1.21      4.24 o 
   5   6   6       15.70       21.62     12.42 o 
  -4   7   6        0.03       -5.54      8.88 o 
  -3   7   6        8.62       12.03     11.23 o 
  -2   7   6        4.35        2.39      7.44 o 
  -1   7   6       21.84       29.87     11.29 o 
   0   7   6        3.92        3.05      4.90 o 
   1   7   6        6.75       14.52      6.25 o 
   2   7   6        0.13        2.86      3.96 o 
   3   7   6        0.07       -2.01      4.28 o 
   4   7   6        0.53       -4.56      8.14 o 
  -2   8   6       20.80       30.48     13.11 o 
  -1   8   6       32.83       21.44     10.50 o 
   0   8   6       16.82       12.66      9.23 o 
   1   8   6        0.96        0.48      5.23 o 
   2   8   6        3.44        3.51      4.71 o 
  -7   1   7        1.13       -2.52      6.10 o 
  -6   1   7        4.97       -0.38      3.23 o 
  -5   1   7       15.25       17.95      3.22 o 
  -4   1   7        7.23        5.78      2.21 o 
  -3   1   7       18.82       27.26      2.65 o 
  -2   1   7       66.46       69.24      4.53 o 
  -1   1   7       68.19       75.39      2.52 o 
   0   1   7      104.47      108.47      3.05 o 
   1   1   7     1160.59     1174.42     11.06 o 
   2   1   7      127.78      105.41      4.78 o 
   3   1   7       21.12       12.65      3.71 o 
   4   1   7      120.05      112.83      7.69 o 
   5   1   7      305.80      300.36     12.26 o 
   6   1   7        0.04        6.78      5.17 o 
   7   1   7        6.56       15.13      5.65 o 
  -7   2   7       17.22       19.99      7.03 o 
  -6   2   7       30.84       27.18      5.77 o 
  -5   2   7       89.48       87.16      5.75 o 
  -4   2   7       28.42       35.89      3.30 o 
  -3   2   7      301.20      300.22      5.87 o 
  -2   2   7      963.32      948.08     20.06 o 
  -1   2   7      432.27      425.08      6.63 o 
   0   2   7      512.95      527.91      8.34 o 
   1   2   7      142.03      139.61      4.29 o 
   2   2   7       66.92       64.60      3.88 o 
   3   2   7        2.49        3.00      2.15 o 
   4   2   7       39.22       34.98      5.76 o 
   5   2   7       67.28       73.54      8.64 o 
   6   2   7       12.54        8.71      5.23 o 
   7   2   7        1.07        6.27      5.40 o 
  -7   3   7        7.12        6.12      7.07 o 
  -6   3   7       27.99       28.61     10.48 o 
  -5   3   7        0.42       -0.79      3.56 o 
  -4   3   7        4.97        6.45      2.23 o 
  -3   3   7      130.75      135.73      4.80 o 
  -2   3   7      156.99      160.34      4.75 o 
  -1   3   7        0.18        1.13      1.67 o 
   0   3   7       77.78       76.55      4.16 o 
   1   3   7      240.40      233.94      5.33 o 
   2   3   7      196.00      179.23     11.45 o 
   3   3   7      274.89      262.69      7.08 o 
   4   3   7       30.06       28.88      5.58 o 
   5   3   7        9.66       16.14      5.84 o 
   6   3   7        2.39        3.59      5.07 o 
   7   3   7       26.14       30.51      7.91 o 
  -7   4   7        2.07        3.90      9.97 o 
  -6   4   7        0.92        0.85      5.39 o 
  -5   4   7       10.13       10.74      6.23 o 
  -4   4   7        0.91        1.07      3.71 o 
  -3   4   7        5.84        7.04      3.83 o 
  -2   4   7        2.91        2.41      2.31 o 
  -1   4   7        3.82        4.77      2.23 o 
   0   4   7      273.26      276.57      9.42 o 
   1   4   7        5.13        5.68      2.95 o 
   2   4   7        1.76        0.82      2.66 o 
   3   4   7       42.66       38.34      5.78 o 
   4   4   7       83.25       96.12      9.32 o 
   5   4   7      110.03      127.61     11.16 o 
   6   4   7        1.38        6.61      5.19 o 
  -6   5   7        6.73        7.98      6.18 o 
  -5   5   7        6.42        4.91      5.63 o 
  -4   5   7        6.80       13.97      6.54 o 
  -3   5   7        0.02       -2.93      7.44 o 
  -2   5   7       16.76       24.17      5.49 o 
  -1   5   7        6.05        7.22      3.17 o 
   0   5   7       17.04       17.38      3.83 o 
   1   5   7       18.76       23.10      5.17 o 
   2   5   7        2.13        1.79      2.92 o 
   3   5   7       39.81       42.50      6.42 o 
   4   5   7       31.75       39.09      6.78 o 
   5   5   7       37.22       39.07      7.43 o 
   6   5   7        0.01       -7.11      5.61 o 
  -5   6   7        2.56        5.30      5.00 o 
  -4   6   7        0.63        5.54     11.20 o 
  -3   6   7       13.74       15.18     10.59 o 
  -2   6   7        6.27        7.76      9.35 o 
  -1   6   7       52.74       50.82      7.84 o 
   0   6   7        1.57       -2.94      4.19 o 
   1   6   7       14.67        7.57      3.85 o 
   2   6   7        3.83        3.79      3.13 o 
   3   6   7       30.05       28.44      6.16 o 
   4   6   7        0.08       -3.25      3.91 o 
   5   6   7       18.27        8.74      7.00 o 
  -4   7   7        8.32        7.13      9.45 o 
  -3   7   7       29.69       39.58     14.32 o 
  -2   7   7       12.92        4.84      7.79 o 
  -1   7   7        0.00       11.52      8.37 o 
   0   7   7        0.02       -4.09      4.29 o 
   1   7   7        8.73        5.59     12.90 o 
   2   7   7       31.83       35.62      6.40 o 
   3   7   7       42.22       39.27      7.30 o 
   4   7   7        0.09        0.92      6.06 o 
  -2   8   7        2.03       -0.64      8.69 o 
  -1   8   7        4.32       -8.07      5.38 o 
   0   8   7        0.31       -0.57      7.70 o 
   1   8   7        0.32       11.49      8.72 o 
   2   8   7        0.06       -5.64      4.94 o 
  -8   0   8       57.85       21.51     16.16 o 
  -7   0   8       39.31       50.26     17.77 o 
  -6   0   8       85.12       92.00      9.15 o 
  -5   0   8      414.51      367.65     12.76 o 
  -4   0   8       67.43       51.84      5.54 o 
  -3   0   8      116.78      139.98      6.41 o 
  -2   0   8        2.43        6.40      2.52 o 
  -1   0   8      112.75      118.63      5.68 o 
   0   0   8      684.87      738.50     13.10 o 
   1   0   8       59.29       42.31      4.48 o 
   2   0   8      162.49      172.59      7.35 o 
   3   0   8       40.38       39.58      6.80 o 
   4   0   8       63.10       62.47     11.01 o 
   5   0   8      150.27      146.19     13.62 o 
   6   0   8       22.96       18.45      8.50 o 
   7   0   8       21.48       10.27      8.32 o 
  -7   1   8        0.42       -0.51      5.41 o 
  -6   1   8        2.17       -2.59      3.23 o 
  -5   1   8       51.22       60.50      4.76 o 
  -4   1   8      157.97      163.08      5.72 o 
  -3   1   8      128.64      139.93      4.55 o 
  -2   1   8     1565.40     1632.31     12.62 o 
  -1   1   8     1706.30     1686.62     11.52 o 
   0   1   8      652.23      641.48      6.68 o 
   1   1   8     4857.33     5034.21     34.89 o 
   2   1   8       19.86       17.33      2.81 o 
   3   1   8      145.47      150.03      8.39 o 
   4   1   8      256.62      234.59     10.91 o 
   5   1   8      401.34      411.07     13.96 o 
   6   1   8      106.31       86.28      9.19 o 
   7   1   8        0.89        3.61      5.06 o 
  -7   2   8       16.62       10.82      6.52 o 
  -6   2   8       26.24       26.27      5.73 o 
  -5   2   8       39.92       34.80      4.79 o 
  -4   2   8        6.79        6.85      2.13 o 
  -3   2   8      346.49      332.79      5.88 o 
  -2   2   8      124.80      127.45      6.48 o 
  -1   2   8       63.65       48.77      2.93 o 
   0   2   8      724.62      754.45      8.35 o 
   1   2   8        2.55        2.33      1.63 o 
   2   2   8      997.46     1027.50     13.31 o 
   3   2   8        4.70        4.28      2.04 o 
   4   2   8      467.24      464.92     11.71 o 
   5   2   8      330.00      305.16     15.11 o 
   6   2   8      106.23      125.80     11.57 o 
   7   2   8        3.05        4.36      5.94 o 
  -7   3   8        0.16       -2.58      5.41 o 
  -6   3   8        0.90        3.80      6.63 o 
  -5   3   8        9.39        3.53      4.01 o 
  -4   3   8       87.98       79.65      6.33 o 
  -3   3   8       17.14       18.40      4.10 o 
  -2   3   8       33.11       36.14      4.63 o 
  -1   3   8      276.51      256.74      6.42 o 
   0   3   8       28.61       31.28      3.18 o 
   1   3   8      197.55      203.29      5.22 o 
   2   3   8       26.41       25.29      2.72 o 
   3   3   8       39.60       34.10      4.76 o 
   4   3   8       11.56       10.11      4.32 o 
   5   3   8       64.33       71.05      8.81 o 
   6   3   8        0.11        0.48      4.77 o 
   7   3   8       11.07       18.15      6.10 o 
  -7   4   8        0.72       -6.43      6.70 o 
  -6   4   8        0.01        2.39      5.30 o 
  -5   4   8        0.55       -1.81      4.51 o 
  -4   4   8        0.00        1.31      3.91 o 
  -3   4   8       17.35       19.85      5.20 o 
  -2   4   8       37.33       43.52      3.72 o 
  -1   4   8       22.38       19.69      3.10 o 
   0   4   8       51.21       51.71      4.04 o 
   1   4   8       32.48       37.31      3.09 o 
   2   4   8       50.29       53.13      6.03 o 
   3   4   8        0.44        3.81      3.27 o 
   4   4   8        4.40       12.26      4.91 o 
   5   4   8       77.89       75.69      9.09 o 
   6   4   8      118.86      132.80     12.42 o 
  -6   5   8        0.63       -1.35      6.81 o 
  -5   5   8       38.23       44.52      9.58 o 
  -4   5   8       22.06       11.01     10.69 o 
  -3   5   8        6.86        6.74      8.65 o 
  -2   5   8        1.49        2.67      4.45 o 
  -1   5   8       55.79       62.65      5.74 o 
   0   5   8       19.52       22.51      4.31 o 
   1   5   8       71.94       83.94      7.39 o 
   2   5   8      154.88      156.04     13.09 o 
   3   5   8        5.13        3.49      3.69 o 
   4   5   8       47.87       49.24      7.67 o 
   5   5   8       46.69       53.78     12.16 o 
   6   5   8       43.72       47.79     10.80 o 
  -5   6   8        1.74       -5.47     12.63 o 
  -4   6   8       16.45        6.52     10.28 o 
  -3   6   8        4.59       12.92      9.89 o 
  -2   6   8        5.48        4.49      9.00 o 
  -1   6   8       12.42       16.19      9.99 o 
   0   6   8        9.36        1.44      5.51 o 
   1   6   8        0.86        3.52      4.41 o 
   2   6   8        0.68        5.76      3.24 o 
   3   6   8       52.16       48.49      7.24 o 
   4   6   8       27.67       26.43      6.31 o 
   5   6   8        0.78        4.75      9.67 o 
  -4   7   8       34.68       37.92     14.95 o 
  -3   7   8        3.63       -1.78      8.97 o 
  -2   7   8        0.24       -3.63      7.51 o 
  -1   7   8       48.31       40.95     13.87 o 
   0   7   8       53.59       49.12     13.46 o 
   1   7   8        0.01        4.71      7.56 o 
   2   7   8        3.02        9.34      3.63 o 
   3   7   8        0.03        0.65      3.28 o 
   4   7   8        5.90        2.57      6.11 o 
  -2   8   8       27.54       21.89     11.77 o 
  -1   8   8        0.31       -4.55      6.39 o 
   0   8   8        0.23       -4.01      6.65 o 
   1   8   8        3.40        7.25      7.13 o 
  -7   1   9        2.39       -2.35     10.35 o 
  -6   1   9       30.88       27.64      5.19 o 
  -5   1   9      124.33      119.33      6.03 o 
  -4   1   9      102.26      110.68      5.10 o 
  -3   1   9       14.21       16.91      2.28 o 
  -2   1   9      305.62      330.38      5.61 o 
  -1   1   9      804.74      861.65     12.42 o 
   0   1   9      846.43      803.47      7.98 o 
   1   1   9      517.95      548.93      8.25 o 
   2   1   9        0.05        0.63      1.87 o 
   3   1   9       12.38       10.95      2.91 o 
   4   1   9        0.88        1.52      3.52 o 
   5   1   9      180.21      188.85     12.27 o 
   6   1   9       20.98       19.64      6.52 o 
   7   1   9        0.01       -0.40      8.74 o 
  -7   2   9        4.20        2.88      5.55 o 
  -6   2   9        0.15        2.16      3.88 o 
  -5   2   9       78.51       74.89      6.27 o 
  -4   2   9        0.21        3.41      1.70 o 
  -3   2   9        1.00        3.03      2.64 o 
  -2   2   9       18.08        9.83      3.25 o 
  -1   2   9       33.55       35.37      2.53 o 
   0   2   9        6.27        5.69      1.50 o 
   1   2   9       25.67       27.96      2.68 o 
   2   2   9      781.19      774.30     11.94 o 
   3   2   9       46.53       53.91      4.59 o 
   4   2   9        7.63       10.22      4.33 o 
   5   2   9      198.47      204.70     12.87 o 
   6   2   9      153.08      149.34     12.52 o 
   7   2   9        9.27       10.39      5.78 o 
  -7   3   9        1.86        0.99      6.18 o 
  -6   3   9        2.59        3.85      6.09 o 
  -5   3   9       37.65       41.37      6.46 o 
  -4   3   9       65.89       66.54      5.88 o 
  -3   3   9        2.61        4.57      3.47 o 
  -2   3   9        5.12        6.25      3.27 o 
  -1   3   9       11.77       13.34      2.43 o 
   0   3   9      703.56      659.64     10.74 o 
   1   3   9       83.18       87.59      3.93 o 
   2   3   9      108.15      111.80      5.05 o 
   3   3   9       27.73       28.16      3.57 o 
   4   3   9       96.70       93.43      8.82 o 
   5   3   9      169.62      160.25     12.18 o 
   6   3   9        9.64       14.74      5.57 o 
   7   3   9        1.86       -3.77      6.64 o 
  -6   4   9        0.36       -9.14      6.09 o 
  -5   4   9        1.28       -6.56      9.43 o 
  -4   4   9       25.35       20.68      7.84 o 
  -3   4   9        9.34        9.15      3.93 o 
  -2   4   9      140.15      140.35     11.00 o 
  -1   4   9      166.40      172.93      6.34 o 
   0   4   9       25.63       32.78      3.64 o 
   1   4   9        1.73        1.84      1.39 o 
   2   4   9      470.55      476.98     13.77 o 
   3   4   9      272.18      267.31     11.61 o 
   4   4   9      124.26      115.14     10.13 o 
   5   4   9       51.45       51.19      8.03 o 
   6   4   9      200.39      210.17     15.71 o 
  -6   5   9        1.62        0.35      4.91 o 
  -5   5   9       96.48      117.79     14.70 o 
  -4   5   9       47.53       55.93     14.60 o 
  -3   5   9        8.96        3.56      8.78 o 
  -2   5   9       25.30       20.24      6.15 o 
  -1   5   9      231.53      220.70      9.39 o 
   0   5   9        5.81        6.57      3.38 o 
   1   5   9       65.53       76.00      7.31 o 
   2   5   9      114.09      117.22      7.60 o 
   3   5   9      257.14      269.42     17.45 o 
   4   5   9        0.09        3.49      4.71 o 
   5   5   9       22.33       14.99     10.65 o 
   6   5   9       43.51       37.98      7.79 o 
  -5   6   9       19.18       19.13      6.80 o 
  -4   6   9       23.62       31.82     11.93 o 
  -3   6   9       92.00       98.56     19.47 o 
  -2   6   9       11.25       14.51      9.99 o 
  -1   6   9        0.21       -7.32      5.92 o 
   0   6   9       27.59       24.90      5.15 o 
   1   6   9        8.00        6.75      4.09 o 
   2   6   9       19.98       23.83      4.69 o 
   3   6   9        7.56        7.54      4.43 o 
   4   6   9       17.02       17.87      5.73 o 
   5   6   9        2.94        5.60      5.07 o 
  -4   7   9       60.38       72.48     17.91 o 
  -3   7   9       74.59       68.34     18.10 o 
  -2   7   9        0.04       -5.54      8.75 o 
  -1   7   9       14.01       11.58      9.35 o 
   0   7   9       14.11       17.50      9.39 o 
   1   7   9        0.35       -2.39      4.47 o 
   2   7   9        0.07       -5.51      4.74 o 
   3   7   9       55.15       62.18      8.75 o 
  -2   8   9        4.98       -3.72      7.92 o 
  -1   8   9        0.01       -7.11      4.74 o 
   0   8   9        2.68        6.36      8.37 o 
   1   8   9        1.41       -5.00      5.60 o 
  -7   0  10        1.57      -10.15      8.94 o 
  -6   0  10      240.31      225.78     12.34 o 
  -5   0  10       15.73       23.16      5.07 o 
  -4   0  10        0.60       -1.81      2.84 o 
  -3   0  10      185.85      156.08      7.90 o 
  -2   0  10     1731.51     1862.39     19.82 o 
  -1   0  10      277.30      229.18     12.57 o 
   0   0  10      804.81      821.43     24.70 o 
   1   0  10      978.46     1070.09     18.95 o 
   2   0  10      125.31      126.96     10.53 o 
   3   0  10       51.21       48.29      5.48 o 
   4   0  10     2651.67     2615.05     43.85 o 
   5   0  10     1981.70     1932.35     76.36 o 
   6   0  10       44.94       40.65     14.05 o 
   7   0  10       31.67       45.17     10.56 o 
  -7   1  10        4.86        2.51      4.30 o 
  -6   1  10       17.58       15.11      4.24 o 
  -5   1  10      114.33      123.25      6.17 o 
  -4   1  10       12.16       15.88      2.81 o 
  -3   1  10       41.66       33.53      2.83 o 
  -2   1  10      524.60      575.34      7.52 o 
  -1   1  10      721.31      695.36      7.36 o 
   0   1  10      101.83      111.33      4.76 o 
   1   1  10     1908.50     1991.05     16.31 o 
   2   1  10       28.49       27.63      3.07 o 
   3   1  10       85.00       86.68      5.78 o 
   4   1  10      204.73      204.21     14.39 o 
   5   1  10      196.58      203.33     12.84 o 
   6   1  10       71.11       97.00     12.10 o 
   7   1  10        1.68        1.69      4.33 o 
  -7   2  10       11.26        6.39      5.36 o 
  -6   2  10       28.43       22.75      5.00 o 
  -5   2  10       72.80       63.92      6.03 o 
  -4   2  10      139.62      142.96      4.89 o 
  -3   2  10      150.23      158.31      6.98 o 
  -2   2  10        0.99        1.90      2.64 o 
  -1   2  10      901.46      926.06     10.59 o 
   0   2  10      128.00      128.28      5.17 o 
   1   2  10       14.40       11.86      2.20 o 
   2   2  10     1560.63     1678.61     16.71 o 
   3   2  10        0.15        2.84      2.37 o 
   4   2  10      168.40      159.76      7.83 o 
   5   2  10      428.00      415.35     14.50 o 
   6   2  10      207.27      226.14     18.33 o 
   7   2  10        2.50        6.67      4.98 o 
  -7   3  10        4.74       11.43      7.32 o 
  -6   3  10       11.51        4.61      6.38 o 
  -5   3  10      332.41      331.56     12.06 o 
  -4   3  10        0.10        1.02      2.47 o 
  -3   3  10      340.24      339.57     11.52 o 
  -2   3  10      214.69      218.03     10.46 o 
  -1   3  10      221.47      216.50      6.67 o 
   0   3  10      280.23      278.12      7.29 o 
   1   3  10      442.51      481.53      9.67 o 
   2   3  10      364.92      397.73      8.18 o 
   3   3  10      134.06      123.50      7.14 o 
   4   3  10      393.47      407.08     15.04 o 
   5   3  10      398.58      421.33     17.14 o 
   6   3  10       80.91       93.15     10.37 o 
   7   3  10        0.06        5.58      4.56 o 
  -6   4  10        0.97        2.95      5.60 o 
  -5   4  10       42.23       49.18      9.96 o 
  -4   4  10       20.51       17.66      4.17 o 
  -3   4  10       34.97       42.67      6.00 o 
  -2   4  10       36.94       39.02      5.30 o 
  -1   4  10        3.50        4.27      2.52 o 
   0   4  10      338.81      319.85      8.35 o 
   1   4  10       11.22       12.27      2.16 o 
   2   4  10        0.70       -1.33      2.29 o 
   3   4  10      135.45      149.03      9.90 o 
   4   4  10       12.72        9.49      4.71 o 
   5   4  10        9.05        2.55      5.04 o 
   6   4  10       19.06       19.15      8.20 o 
  -6   5  10        0.24        0.85      4.75 o 
  -5   5  10       29.93       27.20      8.03 o 
  -4   5  10      355.57      369.44     29.27 o 
  -3   5  10        0.88       10.98      8.94 o 
  -2   5  10       11.16        8.06      6.68 o 
  -1   5  10      227.15      201.53      8.98 o 
   0   5  10      476.84      425.55     15.08 o 
   1   5  10       15.16       14.75      4.29 o 
   2   5  10        7.12        5.24      3.42 o 
   3   5  10        0.42        1.32      3.83 o 
   4   5  10        5.76       -0.20      4.34 o 
   5   5  10       17.38       15.51      5.85 o 
  -5   6  10       22.62       21.07      7.07 o 
  -4   6  10       98.89      103.72     19.88 o 
  -3   6  10        0.11        3.60      9.35 o 
  -2   6  10       29.11       30.92     12.34 o 
  -1   6  10        1.42        2.10      7.25 o 
   0   6  10       10.60       13.34      4.76 o 
   1   6  10        9.13        7.87      4.42 o 
   2   6  10        3.28        2.33      3.19 o 
   3   6  10       41.61       57.71      6.90 o 
   4   6  10        0.59        0.42      4.54 o 
   5   6  10       11.23        3.40      5.36 o 
  -4   7  10        1.76       -2.55      7.83 o 
  -3   7  10       54.81       63.95     17.12 o 
  -2   7  10       68.01       66.84     17.08 o 
  -1   7  10        8.47       11.84      8.59 o 
   0   7  10       23.23       15.97      9.58 o 
   1   7  10        7.01        5.53      4.20 o 
   2   7  10        0.17        0.68      3.91 o 
   3   7  10        1.04        4.76      4.30 o 
  -1   8  10        9.56       14.99      9.74 o 
   0   8  10        0.06        8.62      8.18 o 
   1   8  10        4.49       10.82      7.95 o 
  -7   1  11        2.12       -1.89      4.27 o 
  -6   1  11       83.85       81.11      7.29 o 
  -5   1  11       19.12       13.30      3.51 o 
  -4   1  11        3.92        4.68      2.25 o 
  -3   1  11       21.67       24.18      2.56 o 
  -2   1  11      743.09      818.97      9.42 o 
  -1   1  11      169.00      185.50      3.93 o 
   0   1  11      447.66      446.95      8.73 o 
   1   1  11      294.09      323.68      7.44 o 
   2   1  11      737.39      772.25     12.84 o 
   3   1  11        6.72        6.66      2.43 o 
   4   1  11       13.60       12.89      3.88 o 
   5   1  11      508.53      480.77     17.69 o 
   6   1  11       34.01       33.25      7.53 o 
   7   1  11        2.66       11.31      5.16 o 
  -7   2  11       13.62       17.29      5.57 o 
  -6   2  11       17.12       18.47      4.64 o 
  -5   2  11       60.87       49.98      5.74 o 
  -4   2  11      188.64      180.41      7.41 o 
  -3   2  11        6.88        7.95      3.09 o 
  -2   2  11        0.24        2.79      3.00 o 
  -1   2  11      158.67      165.73      4.86 o 
   0   2  11      155.62      140.37      4.07 o 
   1   2  11      114.36      116.66      4.72 o 
   2   2  11      530.62      550.57      9.86 o 
   3   2  11      809.61      820.76     14.51 o 
   4   2  11     1143.35     1104.89     18.84 o 
   5   2  11        4.26       10.83      4.11 o 
   6   2  11      462.12      482.00     18.99 o 
   7   2  11      105.18      131.78     18.33 o 
  -7   3  11        5.39        5.68      6.84 o 
  -6   3  11       46.67       54.54     13.43 o 
  -5   3  11      633.29      629.30     16.28 o 
  -4   3  11      247.54      254.89      9.92 o 
  -3   3  11        2.42        7.16      3.44 o 
  -2   3  11       12.18        5.51      3.66 o 
  -1   3  11     3529.38     3684.10     27.35 o 
   0   3  11       40.51       41.77      2.89 o 
   1   3  11      718.97      695.11     10.27 o 
   2   3  11      553.57      550.03      9.94 o 
   3   3  11       96.58      108.91      6.42 o 
   4   3  11        1.40        5.12      4.48 o 
   5   3  11        0.24       -4.31      4.96 o 
   6   3  11       52.24       55.78      9.24 o 
  -6   4  11        0.03       -3.18      4.87 o 
  -5   4  11      316.41      325.31     19.33 o 
  -4   4  11       87.80      102.62      8.80 o 
  -3   4  11      140.78      146.28      9.02 o 
  -2   4  11       50.77       56.33      6.99 o 
  -1   4  11       95.83       85.78      5.13 o 
   0   4  11       12.83       13.14      3.03 o 
   1   4  11       16.56       17.32      2.51 o 
   2   4  11       54.82       62.23      5.58 o 
   3   4  11        2.12        2.86      3.47 o 
   4   4  11      216.63      219.08     13.36 o 
   5   4  11       12.96       11.22      5.60 o 
   6   4  11      154.24      170.20     17.39 o 
  -6   5  11       22.78       21.42      7.99 o 
  -5   5  11        4.42       10.26      7.08 o 
  -4   5  11      199.03      217.94     25.42 o 
  -3   5  11      572.96      532.18     33.31 o 
  -2   5  11       11.27       14.57      4.52 o 
  -1   5  11       57.62       53.32      6.25 o 
   0   5  11       33.48       35.14      4.20 o 
   1   5  11        0.44        1.31      2.39 o 
   2   5  11       13.91       10.66      3.49 o 
   3   5  11       57.61       65.82      6.94 o 
   4   5  11      167.02      156.89     11.95 o 
   5   5  11        2.31        3.93      5.46 o 
  -5   6  11       14.16       12.94      6.13 o 
  -4   6  11       30.02       42.73     13.94 o 
  -3   6  11       90.05      100.00     19.63 o 
  -2   6  11        1.83        0.19      8.81 o 
  -1   6  11        6.96        6.59      8.05 o 
   0   6  11       48.61       42.05      6.43 o 
   1   6  11        5.60       10.35      4.57 o 
   2   6  11        0.10        1.67      3.09 o 
   3   6  11       48.78       61.19      6.93 o 
   4   6  11       57.42       52.93      7.21 o 
  -4   7  11       15.77       13.11     11.23 o 
  -3   7  11       17.51       37.96     14.16 o 
  -2   7  11       38.49       28.28     12.85 o 
  -1   7  11        4.48       -7.32      6.33 o 
   0   7  11        4.53        8.34      8.05 o 
   1   7  11        0.10       -3.83      4.92 o 
   2   7  11       31.77       45.30      7.60 o 
   3   7  11       26.86       21.34      5.87 o 
  -1   8  11        0.06       -7.13      5.82 o 
   0   8  11        2.83       -0.19      6.65 o 
   1   8  11        9.17        6.52      7.00 o 
  -7   0  12        9.96        6.58      6.14 o 
  -6   0  12       30.97       29.38      6.39 o 
  -5   0  12        6.93       11.72      4.58 o 
  -4   0  12        7.92        4.05      3.44 o 
  -3   0  12     1187.17     1278.37     18.79 o 
  -2   0  12      690.09      716.33     12.49 o 
  -1   0  12     3107.36     3547.61     35.99 o 
   0   0  12     2411.30     2393.16     29.26 o 
   1   0  12      709.55      679.74     16.13 o 
   2   0  12     8138.50     9024.69     83.55 o 
   3   0  12      217.14      200.85      9.55 o 
   4   0  12      151.47      145.11      9.98 o 
   5   0  12     1040.71     1005.32     58.81 o 
   6   0  12     1403.02     1359.73     40.41 o 
   7   0  12        0.04       -0.10      4.47 o 
  -7   1  12        2.14        4.80      4.55 o 
  -6   1  12      484.62      483.58     13.50 o 
  -5   1  12     2136.56     2170.61     25.52 o 
  -4   1  12      180.62      180.29      6.09 o 
  -3   1  12      600.41      645.29      9.08 o 
  -2   1  12     2195.75     2558.36     17.84 o 
  -1   1  12     3397.39     3715.33     21.38 o 
   0   1  12      342.66      284.90      7.29 o 
   1   1  12      771.69      848.78     12.96 o 
   2   1  12     1275.33     1401.70     16.01 o 
   3   1  12        6.19        4.58      2.45 o 
   4   1  12      822.59      814.82     16.90 o 
   5   1  12      291.08      275.07     11.47 o 
   6   1  12        3.47        2.39      4.32 o 
   7   1  12        0.17        2.01      4.42 o 
  -7   2  12        0.23        0.20      4.40 o 
  -6   2  12      128.50      117.33      8.43 o 
  -5   2  12      632.31      639.42     14.34 o 
  -4   2  12       81.18       79.43      5.86 o 
  -3   2  12      100.12      104.94      7.38 o 
  -2   2  12      188.90      198.06      8.46 o 
  -1   2  12        0.12       -0.89      1.56 o 
   0   2  12        9.62       12.75      2.64 o 
   1   2  12      806.82      890.40     16.79 o 
   2   2  12      333.94      335.20      8.66 o 
   3   2  12        6.51        7.73      2.50 o 
   4   2  12      200.68      203.12      9.01 o 
   5   2  12      561.40      551.86     15.31 o 
   6   2  12       74.81       91.29     14.09 o 
   7   2  12        0.22        6.93      8.23 o 
  -7   3  12       41.02       46.41     10.99 o 
  -6   3  12       25.09       27.96     18.68 o 
  -5   3  12      260.94      275.72     11.25 o 
  -4   3  12      566.70      584.19     14.71 o 
  -3   3  12      130.21      123.29      8.35 o 
  -2   3  12       58.43       65.27      6.34 o 
  -1   3  12      579.08      598.16     10.18 o 
   0   3  12      446.31      460.75      7.75 o 
   1   3  12       14.80       15.61      2.58 o 
   2   3  12       12.51       19.16      2.99 o 
   3   3  12        1.51        2.71      2.65 o 
   4   3  12        7.81        7.41      4.78 o 
   5   3  12       13.97       11.92      7.27 o 
   6   3  12       17.70       11.50      8.74 o 
  -6   4  12        5.16        6.59      6.12 o 
  -5   4  12       35.71       35.23      8.41 o 
  -4   4  12      433.47      453.34     15.42 o 
  -3   4  12        9.25       12.37      4.12 o 
  -2   4  12        4.08       -1.05      2.96 o 
  -1   4  12        5.49        3.04      2.59 o 
   0   4  12       59.22       56.43      5.55 o 
   1   4  12        2.43       -0.39      1.70 o 
   2   4  12        3.10       -0.81      2.43 o 
   3   4  12      165.82      160.85      9.11 o 
   4   4  12      104.02       98.43      9.82 o 
   5   4  12        0.16        2.55      4.34 o 
   6   4  12        5.54       12.39      5.57 o 
  -6   5  12        3.24       11.40      6.02 o 
  -5   5  12        0.09        1.50      4.78 o 
  -4   5  12        7.48       11.17      9.67 o 
  -3   5  12       12.15       16.59      6.13 o 
  -2   5  12       74.71       80.51      7.72 o 
  -1   5  12        9.43        4.20      7.42 o 
   0   5  12      220.63      210.84     10.11 o 
   1   5  12       22.32       23.10      4.74 o 
   2   5  12        2.95       -0.19      2.66 o 
   3   5  12       28.00       25.66      5.25 o 
   4   5  12       18.10        8.67      4.20 o 
   5   5  12        0.06       -1.66      4.47 o 
  -5   6  12        3.74        9.84      4.86 o 
  -4   6  12        0.11       -7.30      4.87 o 
  -3   6  12       42.25       46.93     13.87 o 
  -2   6  12       41.44       44.32     13.68 o 
  -1   6  12        3.06        2.70      4.97 o 
   0   6  12       86.77       93.40     10.98 o 
   1   6  12        0.11        1.29      5.26 o 
   2   6  12       11.67       14.35      5.33 o 
   3   6  12        1.88        2.65      4.22 o 
   4   6  12       15.09       16.49      5.31 o 
  -3   7  12        1.93        2.64      9.29 o 
  -2   7  12        0.02       12.34      9.13 o 
  -1   7  12       12.71        7.92      9.32 o 
   0   7  12      102.50      107.47     19.41 o 
   1   7  12        0.87        4.22      4.60 o 
   2   7  12        5.71        6.42      4.78 o 
   3   7  12       14.66       16.22      5.56 o 
   0   8  12        4.51        8.14      7.99 o 
  -7   1  13       11.55        7.13      5.92 o 
  -6   1  13      470.78      490.44     13.74 o 
  -5   1  13      190.47      196.72      8.94 o 
  -4   1  13     1127.53     1099.16     13.54 o 
  -3   1  13      275.90      295.53      6.33 o 
  -2   1  13     1123.64     1173.29     11.81 o 
  -1   1  13     1704.98     1846.02     14.00 o 
   0   1  13      244.47      240.71      6.96 o 
   1   1  13     1021.69     1129.30     15.53 o 
   2   1  13       13.06       15.04      2.96 o 
   3   1  13      123.94      137.63      6.51 o 
   4   1  13       88.82       76.03      6.00 o 
   5   1  13      174.60      162.79      9.95 o 
   6   1  13        5.77        4.87      3.58 o 
   7   1  13        1.86       -3.02      7.29 o 
  -7   2  13       14.78       14.08      5.27 o 
  -6   2  13        4.56        7.55      4.19 o 
  -5   2  13      445.76      438.41     12.28 o 
  -4   2  13      288.87      286.55      9.13 o 
  -3   2  13        9.32       12.02      3.35 o 
  -2   2  13      401.22      413.63     12.08 o 
  -1   2  13      462.74      486.54      8.84 o 
   0   2  13       81.93       79.83      4.80 o 
   1   2  13     1286.61     1335.38     14.52 o 
   2   2  13      396.19      426.02      9.29 o 
   3   2  13       48.12       46.15      4.87 o 
   4   2  13       85.28       95.21      7.23 o 
   5   2  13      387.42      396.44     13.44 o 
   6   2  13        0.12       -0.13      6.93 o 
   7   2  13        0.11       -0.58      6.79 o 
  -7   3  13       66.32       63.00     12.22 o 
  -6   3  13      141.06      150.29     16.05 o 
  -5   3  13       37.25       35.18      5.64 o 
  -4   3  13      883.64      867.74     18.16 o 
  -3   3  13      978.63      961.67     25.18 o 
  -2   3  13       21.24       24.26      4.64 o 
  -1   3  13       99.32       90.85      4.57 o 
   0   3  13       15.09       16.68      2.79 o 
   1   3  13        5.26        5.37      2.30 o 
   2   3  13       62.37       67.68      4.69 o 
   3   3  13       37.54       35.43      4.21 o 
   4   3  13      391.91      403.03     15.79 o 
   5   3  13       40.69       34.87      7.39 o 
   6   3  13       21.46       22.39      6.90 o 
  -6   4  13       63.14       61.90     13.54 o 
  -5   4  13        1.08        8.03      4.28 o 
  -4   4  13        0.40        3.04      5.58 o 
  -3   4  13      257.93      223.92     10.85 o 
  -2   4  13        5.95        5.59      3.58 o 
  -1   4  13        0.08        1.02      2.22 o 
   0   4  13        1.05        1.05      1.62 o 
   1   4  13      275.96      277.05      8.54 o 
   2   4  13       40.01       42.97      4.97 o 
   3   4  13      305.30      303.53     11.35 o 
   4   4  13      395.14      384.96     14.04 o 
   5   4  13       38.05       48.12      8.11 o 
   6   4  13       43.59       54.78      9.02 o 
  -6   5  13       82.22       65.42     11.61 o 
  -5   5  13        0.74        6.27      4.74 o 
  -4   5  13      116.85      113.14     20.78 o 
  -3   5  13       40.29       62.04     10.09 o 
  -2   5  13       49.70       53.21      6.83 o 
  -1   5  13       63.04       67.73      6.90 o 
   0   5  13        8.48       10.35      3.70 o 
   1   5  13        6.50        2.59      6.09 o 
   2   5  13       36.53       38.08      5.28 o 
   3   5  13        3.93        5.91      4.32 o 
   4   5  13        1.76        4.21      6.02 o 
   5   5  13        5.56        2.72      5.44 o 
  -5   6  13        4.17        9.32      4.90 o 
  -4   6  13        0.01       -4.80      7.25 o 
  -3   6  13        6.88       15.94     10.88 o 
  -2   6  13        7.71        1.08      6.87 o 
  -1   6  13        0.25       -0.61      5.13 o 
   0   6  13       25.26       24.44      7.05 o 
   1   6  13        5.21        0.54      3.81 o 
   2   6  13       11.06       12.91      5.75 o 
   3   6  13       50.23       46.47      7.70 o 
   4   6  13       30.50       32.76      6.81 o 
  -3   7  13      130.76      185.36     28.19 o 
  -2   7  13        0.03        4.71      8.88 o 
  -1   7  13        2.89       11.74      8.91 o 
   0   7  13        7.96        8.94      7.79 o 
   1   7  13       13.58       11.80     14.16 o 
   2   7  13        1.12       -1.57      4.47 o 
   3   7  13        3.14       -0.40      3.79 o 
  -7   0  14       41.34       60.90     11.37 o 
  -6   0  14      469.18      459.06     31.89 o 
  -5   0  14     1963.21     1965.12     29.43 o 
  -4   0  14      257.74      240.34      9.85 o 
  -3   0  14        2.18        5.95      2.90 o 
  -2   0  14      539.76      579.93     12.22 o 
  -1   0  14      339.06      377.10     12.08 o 
   0   0  14      166.28      193.83      9.47 o 
   1   0  14       10.23       13.70      4.03 o 
   2   0  14       25.28       27.03      5.28 o 
   3   0  14        1.25        2.39      4.26 o 
   4   0  14      151.22      139.28     11.53 o 
   5   0  14      107.14      109.18     11.83 o 
   6   0  14       58.78       70.81     11.56 o 
   7   0  14       13.53       17.47      5.44 o 
  -7   1  14       70.02       76.14      8.64 o 
  -6   1  14      129.02      126.00      8.46 o 
  -5   1  14     1958.50     2027.51     24.93 o 
  -4   1  14     1357.60     1371.84     15.27 o 
  -3   1  14      252.07      246.35      5.94 o 
  -2   1  14     1329.82     1451.12     13.51 o 
  -1   1  14     4335.95     4796.60     30.38 o 
   0   1  14      231.30      230.46      8.56 o 
   1   1  14       86.53       97.13      5.64 o 
   2   1  14      574.77      624.88     11.39 o 
   3   1  14        7.71        4.62      2.61 o 
   4   1  14       19.12       18.41      3.66 o 
   5   1  14        7.49        3.67      2.88 o 
   6   1  14        1.64        1.24      2.62 o 
   7   1  14        4.00       14.82      5.23 o 
  -7   2  14        5.81        8.04      3.96 o 
  -6   2  14       13.12       18.51      4.83 o 
  -5   2  14        0.25        2.40      3.40 o 
  -4   2  14       39.47       36.02      4.49 o 
  -3   2  14        2.46        4.56      3.02 o 
  -2   2  14      287.21      276.31     10.37 o 
  -1   2  14      244.07      239.12      6.57 o 
   0   2  14      338.57      323.39     11.55 o 
   1   2  14        8.04        6.66      2.39 o 
   2   2  14      486.99      559.48     10.96 o 
   3   2  14        7.25       10.03      3.13 o 
   4   2  14       79.09       82.83      6.36 o 
   5   2  14       99.19       93.45      8.19 o 
   6   2  14      223.78      225.28     20.65 o 
  -7   3  14       27.25       24.94      8.94 o 
  -6   3  14      128.40      140.96     10.34 o 
  -5   3  14      133.79      144.40     14.99 o 
  -4   3  14        2.28        7.44      4.49 o 
  -3   3  14       69.05       63.67      6.90 o 
  -2   3  14      238.71      234.65     10.13 o 
  -1   3  14      183.71      182.85      6.09 o 
   0   3  14        6.52        7.72      1.99 o 
   1   3  14      294.09      288.92      7.32 o 
   2   3  14       75.39       77.71      5.06 o 
   3   3  14       33.60       31.79      4.13 o 
   4   3  14      209.71      199.19     11.12 o 
   5   3  14       12.70       14.22      5.60 o 
   6   3  14        0.22        4.70      5.31 o 
  -6   4  14       18.03       -0.61      6.95 o 
  -5   4  14        3.26        0.40      3.23 o 
  -4   4  14      111.46      135.29     10.25 o 
  -3   4  14      124.15      138.79      9.60 o 
  -2   4  14      255.94      235.37     23.55 o 
  -1   4  14        5.42        8.20      2.97 o 
   0   4  14      231.58      236.38      8.19 o 
   1   4  14      397.81      397.27      8.84 o 
   2   4  14        7.68        7.05      3.19 o 
   3   4  14       17.49       20.80      4.67 o 
   4   4  14      143.54      157.15     10.49 o 
   5   4  14      171.59      171.58     11.59 o 
   6   4  14        4.11       -5.55      6.23 o 
  -5   5  14        7.52        5.57      5.38 o 
  -4   5  14       25.54       33.04      8.10 o 
  -3   5  14       17.53       22.71     10.63 o 
  -2   5  14       21.05       18.92      5.07 o 
  -1   5  14        5.44        5.92      3.43 o 
   0   5  14      143.53      146.81      7.36 o 
   1   5  14        6.14        5.72      4.02 o 
   2   5  14       12.69       17.78      5.49 o 
   3   5  14       96.94      100.48      8.47 o 
   4   5  14        0.19        2.14      3.81 o 
   5   5  14       17.45       16.52      5.42 o 
  -5   6  14        9.19       16.16     12.96 o 
  -4   6  14        4.37       10.79      8.34 o 
  -3   6  14        2.89       -4.80      5.79 o 
  -2   6  14        1.47       -0.67      7.83 o 
  -1   6  14       16.73       16.07      7.07 o 
   0   6  14       16.12       23.07      7.19 o 
   1   6  14       51.60       45.74      7.09 o 
   2   6  14       13.10       17.22      5.80 o 
   3   6  14       76.61       82.01     10.68 o 
   4   6  14       47.59       53.41      8.33 o 
  -3   7  14        5.59        3.25      9.23 o 
  -2   7  14       14.25        7.73     10.37 o 
  -1   7  14        0.65        4.58      7.60 o 
   0   7  14       10.05       15.40      8.81 o 
   1   7  14        3.88        1.79      4.98 o 
   2   7  14        2.60       -1.81      3.76 o 
   3   7  14        4.36       -1.06      5.25 o 
  -7   1  15        0.18       -2.98      3.55 o 
  -6   1  15        0.16       -4.34      3.09 o 
  -5   1  15      619.96      651.26     14.60 o 
  -4   1  15       12.30        9.89      2.73 o 
  -3   1  15       17.66       19.10      2.47 o 
  -2   1  15        1.64       -0.56      1.68 o 
  -1   1  15      464.93      461.30      6.99 o 
   0   1  15       13.97       19.03      3.06 o 
   1   1  15        9.21       14.34      3.18 o 
   2   1  15        3.68        1.70      2.49 o 
   3   1  15       71.59       84.02     10.33 o 
   4   1  15       20.25       24.50      4.03 o 
   5   1  15       29.58       28.06      4.78 o 
   6   1  15        0.93        5.24      3.55 o 
   7   1  15        4.97       11.96      6.08 o 
  -7   2  15       46.19       46.11      7.21 o 
  -6   2  15      268.60      287.14     11.29 o 
  -5   2  15      120.38      115.04      7.75 o 
  -4   2  15        0.86        6.98      2.95 o 
  -3   2  15      540.52      538.82     11.94 o 
  -2   2  15      147.55      167.37      8.64 o 
  -1   2  15       28.30       34.28      3.41 o 
   0   2  15      486.41      451.53     10.12 o 
   1   2  15       56.54       49.61      4.00 o 
   2   2  15       30.58       32.66      3.94 o 
   3   2  15       53.04       63.64      5.36 o 
   4   2  15       59.84       62.20      5.88 o 
   5   2  15        8.97       10.26      3.61 o 
   6   2  15        1.56        4.05      3.88 o 
  -6   3  15      512.86      556.64     20.31 o 
  -5   3  15      169.74      167.32     10.16 o 
  -4   3  15      288.03      293.11     11.24 o 
  -3   3  15       52.06       57.27      6.86 o 
  -2   3  15      818.98      866.99     18.97 o 
  -1   3  15       10.24        5.19      2.08 o 
   0   3  15      348.00      346.09      9.47 o 
   1   3  15      115.06      122.27      5.65 o 
   2   3  15       99.75      104.63      5.81 o 
   3   3  15        2.47        0.14      2.70 o 
   4   3  15       14.46       19.62      4.66 o 
   5   3  15       20.56       14.71      5.03 o 
   6   3  15        0.05        1.89      4.54 o 
  -6   4  15        5.27        1.53      4.63 o 
  -5   4  15        0.44        2.91      3.56 o 
  -4   4  15       18.45       27.61      5.88 o 
  -3   4  15       11.95       20.53      5.22 o 
  -2   4  15       21.59       25.53      5.21 o 
  -1   4  15        3.55        4.75      3.42 o 
   0   4  15      368.82      398.59     10.79 o 
   1   4  15      177.30      173.23     10.45 o 
   2   4  15       60.53       70.41      6.31 o 
   3   4  15        0.04       -1.71      3.27 o 
   4   4  15       14.06       23.15      5.22 o 
   5   4  15       74.41       97.17     10.36 o 
   6   4  15        1.59       -4.26      3.87 o 
  -5   5  15       15.09        4.45      7.16 o 
  -4   5  15      210.19      219.04     17.66 o 
  -3   5  15      309.97      328.31     17.74 o 
  -2   5  15       12.33       10.81      4.26 o 
  -1   5  15       25.77       28.54      5.50 o 
   0   5  15        7.44        9.53      3.39 o 
   1   5  15        3.80        5.96      4.08 o 
   2   5  15        0.42        1.06      4.18 o 
   3   5  15       69.24       71.42      8.92 o 
   4   5  15       80.47       79.53      9.70 o 
   5   5  15        1.34        3.50      5.07 o 
  -4   6  15       22.81       15.59     10.69 o 
  -3   6  15        2.62        3.56      7.79 o 
  -2   6  15        6.97       12.66      8.08 o 
  -1   6  15        7.67        7.36      6.41 o 
   0   6  15        6.37        3.59      6.36 o 
   1   6  15       28.66       35.82      6.67 o 
   2   6  15       11.96       12.32      5.22 o 
   3   6  15       47.14       42.64      7.43 o 
   4   6  15       95.48       86.72      9.89 o 
  -3   7  15        8.23       23.42     10.24 o 
  -2   7  15       21.57       15.56     11.61 o 
  -1   7  15        1.95       -2.70      6.17 o 
   0   7  15        1.98       -3.05      6.01 o 
   1   7  15        0.05        0.48      7.35 o 
   2   7  15       23.05       19.25      7.23 o 
  -7   0  16       85.12       92.97     13.08 o 
  -6   0  16       56.63       50.88     10.15 o 
  -5   0  16      260.15      247.28     11.35 o 
  -4   0  16      146.59      155.84     11.89 o 
  -3   0  16     1105.36     1059.48     33.69 o 
  -2   0  16      130.26      142.67      8.32 o 
  -1   0  16      309.97      287.75     11.41 o 
   0   0  16      482.96      469.51     14.87 o 
   1   0  16     1069.88     1006.86     22.35 o 
   2   0  16       60.08       98.90      9.21 o 
   3   0  16        0.35       -1.59      3.44 o 
   4   0  16       30.69       37.36     10.99 o 
   5   0  16        1.32        0.91      4.14 o 
   6   0  16        0.39        4.86      4.14 o 
  -7   1  16        6.25        7.04      4.31 o 
  -6   1  16       53.79       64.46      6.70 o 
  -5   1  16      141.26      159.33      8.40 o 
  -4   1  16      919.62      902.12     15.18 o 
  -3   1  16        8.02        9.33      2.15 o 
  -2   1  16        4.40        2.00      1.61 o 
  -1   1  16      128.67      141.76      4.12 o 
   0   1  16       19.73       22.19      3.47 o 
   1   1  16      213.07      223.97      8.18 o 
   2   1  16        7.40        7.64      2.78 o 
   3   1  16       13.02        9.79      3.11 o 
   4   1  16       75.62       83.45      6.62 o 
   5   1  16       21.39       18.79      3.95 o 
   6   1  16        0.70        0.07      2.65 o 
  -7   2  16       30.37       27.26      6.43 o 
  -6   2  16        8.19        3.72      4.05 o 
  -5   2  16       38.34       40.82      5.45 o 
  -4   2  16      182.38      181.04     10.42 o 
  -3   2  16      395.34      405.05     10.51 o 
  -2   2  16        1.08       -0.23      3.10 o 
  -1   2  16        0.76        0.34      1.78 o 
   0   2  16      252.21      258.98      8.14 o 
   1   2  16       22.70       18.92      3.68 o 
   2   2  16       49.35       48.92      4.74 o 
   3   2  16        2.39        0.84      2.52 o 
   4   2  16       20.61       21.71      4.19 o 
   5   2  16       23.75       18.25      4.52 o 
   6   2  16        5.44        9.76      3.60 o 
  -6   3  16       95.81      123.25     10.00 o 
  -5   3  16      231.32      228.38     11.42 o 
  -4   3  16      516.39      531.14     14.95 o 
  -3   3  16       43.47       41.75      6.30 o 
  -2   3  16      231.08      229.35     11.45 o 
  -1   3  16       18.45       19.73      2.96 o 
   0   3  16        0.03        3.11      2.49 o 
   1   3  16       32.57       32.81      3.69 o 
   2   3  16       35.14       38.84      4.21 o 
   3   3  16        4.91        5.71      3.22 o 
   4   3  16       30.71       28.24      5.57 o 
   5   3  16        2.33        6.03      3.86 o 
   6   3  16        5.56       11.72      6.34 o 
  -6   4  16       24.90       39.13      6.82 o 
  -5   4  16       67.90       86.71      9.78 o 
  -4   4  16       22.97       29.49      6.16 o 
  -3   4  16       69.40       77.05      8.02 o 
  -2   4  16       42.93       48.64      7.56 o 
  -1   4  16       60.61       67.94      7.28 o 
   0   4  16        0.05        2.04      2.72 o 
   1   4  16        7.59       11.01      3.43 o 
   2   4  16        5.03        7.57      3.39 o 
   3   4  16       13.23       15.35      4.51 o 
   4   4  16        2.86        6.10      4.06 o 
   5   4  16       29.69       34.16      6.29 o 
  -5   5  16       45.38       50.71      9.75 o 
  -4   5  16       10.16       17.69      6.16 o 
  -3   5  16       27.32       23.81      5.98 o 
  -2   5  16       61.98       56.63      8.92 o 
  -1   5  16        5.40        3.00      3.59 o 
   0   5  16        0.75        0.26      4.98 o 
   1   5  16       67.29       49.13      7.22 o 
   2   5  16        1.56       -0.10      4.21 o 
   3   5  16        2.15       -0.18      5.23 o 
   4   5  16       39.12       42.46      7.69 o 
   5   5  16        2.47        3.03      3.85 o 
  -4   6  16       28.83       27.39     11.74 o 
  -3   6  16        0.14       -8.11      5.41 o 
  -2   6  16       26.65       31.24      7.89 o 
  -1   6  16        0.77       -2.76      5.48 o 
   0   6  16       11.16        9.89      8.72 o 
   1   6  16       49.78       51.85      9.59 o 
   2   6  16        7.89       -4.61      4.01 o 
   3   6  16        6.00        8.59      4.67 o 
   4   6  16        4.70       15.71      5.03 o 
  -3   7  16        0.22       -8.62      6.36 o 
  -2   7  16        1.43       21.44     10.40 o 
  -1   7  16        3.66        9.00      8.37 o 
   0   7  16       13.74       12.41      7.67 o 
   1   7  16        0.01        1.46      7.89 o 
   2   7  16        2.54       -0.42      9.74 o 
  -7   1  17        5.09        6.93      4.65 o 
  -6   1  17       13.92       20.42      5.39 o 
  -5   1  17        4.43        3.71      3.70 o 
  -4   1  17       13.77       10.71      3.16 o 
  -3   1  17       33.89       38.67      3.20 o 
  -2   1  17       90.97       97.75      4.18 o 
  -1   1  17       40.13       48.64      4.59 o 
   0   1  17       10.96        8.41      2.81 o 
   1   1  17        7.03        7.30      2.69 o 
   2   1  17        5.24        5.90      3.06 o 
   3   1  17        8.09        5.77      3.34 o 
   4   1  17       13.86       18.44      3.86 o 
   5   1  17        9.12        6.53      3.78 o 
   6   1  17        0.89        5.64      3.12 o 
  -7   2  17       54.34       49.70      8.11 o 
  -6   2  17        0.88       -1.73      3.94 o 
  -5   2  17       31.97       37.74      5.85 o 
  -4   2  17       88.42       88.64      6.43 o 
  -3   2  17      218.84      185.70      7.91 o 
  -2   2  17       97.67       78.33      7.32 o 
  -1   2  17        4.04        1.56      2.38 o 
   0   2  17      118.11      116.83      8.78 o 
   1   2  17        0.84        1.98      2.68 o 
   2   2  17        0.02       -0.59      2.44 o 
   3   2  17       39.66       37.83      4.67 o 
   4   2  17       57.31       51.95      5.83 o 
   5   2  17        0.48        1.44      3.98 o 
   6   2  17        6.02        4.44      3.58 o 
  -6   3  17       21.91       25.98      5.22 o 
  -5   3  17      179.68      183.28     12.39 o 
  -4   3  17       31.11       25.84      7.45 o 
  -3   3  17        1.28       -0.26      3.52 o 
  -2   3  17        0.74        1.12      3.02 o 
  -1   3  17      192.37      184.71      6.73 o 
   0   3  17        0.04       -0.45      2.33 o 
   1   3  17      100.24      104.43      5.60 o 
   2   3  17       27.31       28.57      4.14 o 
   3   3  17        0.62       -1.27      2.95 o 
   4   3  17        2.24       -0.62      3.48 o 
   5   3  17        3.86        1.06      3.55 o 
   6   3  17        0.52        7.39      4.14 o 
  -6   4  17       54.94       51.47      8.10 o 
  -5   4  17       14.92       21.44      5.43 o 
  -4   4  17       41.45       38.10      7.60 o 
  -3   4  17       18.91       26.84      5.88 o 
  -2   4  17       28.86       27.53      5.75 o 
  -1   4  17       19.14       19.61      5.67 o 
   0   4  17        0.00       -1.13      2.87 o 
   1   4  17       29.61       31.25      6.10 o 
   2   4  17        0.12       -2.58      5.42 o 
   3   4  17       18.76       19.73      5.57 o 
   4   4  17        0.01       -1.42      4.57 o 
   5   4  17        1.10       10.30      4.14 o 
  -5   5  17       41.82       48.57      7.46 o 
  -4   5  17        1.84        0.17      4.60 o 
  -3   5  17        3.88        2.61      4.28 o 
  -2   5  17      101.03       91.40      8.99 o 
  -1   5  17        0.03        2.34      3.44 o 
   0   5  17        5.67        1.82      5.32 o 
   1   5  17       36.77       32.88      6.17 o 
   2   5  17        5.48        0.70      4.24 o 
   3   5  17        0.18        2.08      4.10 o 
   4   5  17        0.25       -3.67      5.62 o 
  -4   6  17       14.27       -0.22      8.62 o 
  -3   6  17       27.69       31.57      9.00 o 
  -2   6  17       16.41       14.16      7.46 o 
  -1   6  17        0.00        1.99      7.03 o 
   0   6  17        5.67        3.28      9.54 o 
   1   6  17       11.02       12.81      6.18 o 
   2   6  17        0.04        3.76      4.55 o 
   3   6  17        0.54        5.17      4.32 o 
  -2   7  17        2.84        9.77      8.43 o 
  -1   7  17        0.05       -5.12      6.39 o 
   0   7  17        1.07       10.75      6.33 o 
   1   7  17       17.19       13.59      6.72 o 
   2   7  17        7.95        5.48      5.85 o 
  -7   0  18        2.07        4.58     13.36 o 
  -6   0  18      119.51      107.76     17.63 o 
  -5   0  18       61.60       54.75      9.54 o 
  -4   0  18      263.63      233.50     10.13 o 
  -3   0  18      404.57      438.43     12.11 o 
  -2   0  18       35.97       33.01      5.71 o 
  -1   0  18       68.78       96.87     11.26 o 
   0   0  18      192.81      189.11     10.74 o 
   1   0  18      230.17      205.83     11.60 o 
   2   0  18       66.98       58.42      8.04 o 
   3   0  18        0.41       -1.52      6.12 o 
   4   0  18      281.15      290.35     15.95 o 
   5   0  18        1.08        0.12      4.14 o 
   6   0  18        3.47       15.16      5.90 o 
  -7   1  18        6.49       10.21      5.20 o 
  -6   1  18        5.39        8.27      6.16 o 
  -5   1  18        1.90        2.70      3.37 o 
  -4   1  18      103.91      108.90      6.56 o 
  -3   1  18      113.77      116.07      6.19 o 
  -2   1  18      243.40      242.03      6.17 o 
  -1   1  18      267.52      276.05     10.37 o 
   0   1  18       22.29       26.60      3.91 o 
   1   1  18       18.88       22.48      3.85 o 
   2   1  18        2.18        4.21      2.75 o 
   3   1  18        0.64        4.75      2.95 o 
   4   1  18       33.65       38.34      5.52 o 
   5   1  18       22.84       22.94      4.75 o 
   6   1  18        3.04        1.40      3.72 o 
  -7   2  18        3.08        5.44      5.50 o 
  -6   2  18       51.60       53.99      7.22 o 
  -5   2  18      211.26      206.90     15.93 o 
  -4   2  18        2.92        3.08      3.42 o 
  -3   2  18        7.18        8.03      4.02 o 
  -2   2  18       38.94       44.53      7.79 o 
  -1   2  18       32.18       30.61      3.73 o 
   0   2  18      200.49      205.84      7.81 o 
   1   2  18      142.44      142.87      7.65 o 
   2   2  18       12.09       16.01      3.72 o 
   3   2  18       13.04       13.56      3.70 o 
   4   2  18       81.94       88.01      7.12 o 
   5   2  18        4.10       -3.18      3.18 o 
   6   2  18       14.64       13.22      7.66 o 
  -6   3  18        8.37        7.93      4.04 o 
  -5   3  18       33.86       40.03      6.81 o 
  -4   3  18       17.57       13.89      5.14 o 
  -3   3  18        7.54        9.07      4.55 o 
  -2   3  18        0.04       -1.19      3.11 o 
  -1   3  18        2.42        1.53      3.02 o 
   0   3  18        6.29       10.69      3.25 o 
   1   3  18        2.99        4.89      3.11 o 
   2   3  18       37.17       39.40      4.67 o 
   3   3  18       61.06       67.14      6.16 o 
   4   3  18        0.48        2.45      3.30 o 
   5   3  18        7.75       11.29      4.45 o 
   6   3  18        4.07        7.18      7.40 o 
  -6   4  18        0.28        2.95      5.36 o 
  -5   4  18        7.55        3.90      5.80 o 
  -4   4  18        0.65       -1.09      4.31 o 
  -3   4  18        1.07        9.62      4.72 o 
  -2   4  18       27.70       30.23      5.98 o 
  -1   4  18       11.29       12.24      4.61 o 
   0   4  18       15.26       19.35      3.98 o 
   1   4  18        2.17        4.06      4.10 o 
   2   4  18        3.93        2.25      3.90 o 
   3   4  18        0.10        0.16      3.89 o 
   4   4  18        7.13        8.79      4.59 o 
   5   4  18        3.78        4.43      4.40 o 
  -5   5  18       60.02       43.74      7.47 o 
  -4   5  18       19.30       23.97      7.42 o 
  -3   5  18        3.83        2.99      4.22 o 
  -2   5  18       18.04       22.42      7.25 o 
  -1   5  18       14.66       22.70      5.23 o 
   0   5  18        0.87        4.66      9.45 o 
   1   5  18       14.01       16.15      5.54 o 
   2   5  18        3.30        9.61      4.55 o 
   3   5  18        0.17       -2.82      3.69 o 
   4   5  18        0.37        1.97      3.88 o 
  -4   6  18        0.92       -1.59      6.33 o 
  -3   6  18       22.53       27.15      7.22 o 
  -2   6  18        0.45        5.88      7.00 o 
  -1   6  18       11.87       13.10     15.65 o 
   0   6  18       10.92        9.89      6.30 o 
   1   6  18        0.01       -0.20      5.10 o 
   2   6  18       17.68       22.55      6.12 o 
   3   6  18        0.55       -0.29      3.79 o 
  -2   7  18        6.37       12.41      8.62 o 
  -1   7  18        0.10        8.69      8.21 o 
   0   7  18        1.65        4.58      6.87 o 
   1   7  18       11.87        8.82     11.25 o 
  -7   1  19       28.17       28.20     10.53 o 
  -6   1  19       65.85       74.23      9.58 o 
  -5   1  19        7.11        6.43      3.66 o 
  -4   1  19        4.54        2.59      3.04 o 
  -3   1  19        0.03        0.56      1.84 o 
  -2   1  19      128.88      133.72      7.16 o 
  -1   1  19       17.24       14.92      3.67 o 
   0   1  19       38.06       32.38      4.31 o 
   1   1  19      172.22      154.94      7.71 o 
   2   1  19       60.29       52.85      5.80 o 
   3   1  19        0.13        1.94      2.72 o 
   4   1  19        8.90        7.33      3.84 o 
   5   1  19       21.57       20.87      5.32 o 
   6   1  19        1.03        1.37      3.90 o 
  -6   2  19        2.94        2.66      4.02 o 
  -5   2  19       39.66       35.77      5.92 o 
  -4   2  19       12.13       18.34      4.50 o 
  -3   2  19      363.36      335.67     12.85 o 
  -2   2  19       30.40       20.67      4.88 o 
  -1   2  19       10.58       13.47      3.03 o 
   0   2  19      190.46      188.05      7.84 o 
   1   2  19      189.46      182.07      8.18 o 
   2   2  19       12.52       10.49      3.60 o 
   3   2  19       36.88       37.54      5.03 o 
   4   2  19       59.96       57.88      6.02 o 
   5   2  19        3.54       -1.25      3.36 o 
   6   2  19        0.28        2.19      5.04 o 
  -6   3  19        8.75        8.36      4.63 o 
  -5   3  19        4.43        8.54      4.04 o 
  -4   3  19       17.47       32.85      6.44 o 
  -3   3  19        0.51        7.83      4.05 o 
  -2   3  19       52.20       47.46      6.58 o 
  -1   3  19       22.36       30.56      5.68 o 
   0   3  19       27.68       29.23      4.34 o 
   1   3  19        4.87        2.71      3.09 o 
   2   3  19        4.08       12.57      3.98 o 
   3   3  19        2.58        2.61      4.06 o 
   4   3  19        5.11        4.04      3.87 o 
   5   3  19       19.12       31.91      5.79 o 
  -5   4  19        1.00       -4.68      3.70 o 
  -4   4  19        1.31        4.69      4.30 o 
  -3   4  19       99.57       96.19      9.53 o 
  -2   4  19       62.97       66.35      8.04 o 
  -1   4  19       15.35       17.89      5.10 o 
   0   4  19       35.06       37.44      6.09 o 
   1   4  19        2.41        2.52      3.23 o 
   2   4  19        9.72        8.06      4.73 o 
   3   4  19       12.18       13.43      5.37 o 
   4   4  19        2.93        6.32      5.09 o 
   5   4  19        0.01        3.14      3.20 o 
  -5   5  19        5.55       10.32      4.24 o 
  -4   5  19       12.58       23.16      7.81 o 
  -3   5  19        1.63        1.49      4.10 o 
  -2   5  19        3.06       -3.23      3.50 o 
  -1   5  19        0.12        5.40      3.85 o 
   0   5  19        1.54       -0.32      5.21 o 
   1   5  19       32.84       39.58      8.91 o 
   2   5  19        2.45        0.85      3.86 o 
   3   5  19        7.82        7.58      6.40 o 
   4   5  19        7.35        9.15      4.88 o 
  -4   6  19        1.66        9.93      8.65 o 
  -3   6  19        2.92        6.74      5.06 o 
  -2   6  19        2.89        1.71      5.46 o 
  -1   6  19        0.38       -2.10      5.57 o 
   0   6  19       32.11       26.37      8.38 o 
   1   6  19        0.34        1.95      5.56 o 
   2   6  19        0.19       -2.75      6.68 o 
   3   6  19        2.49        5.25      4.09 o 
  -1   7  19        1.72       12.50      7.89 o 
   0   7  19        6.73       18.20      8.46 o 
   1   7  19       11.53        3.04     12.23 o 
  -7   0  20       44.19       41.46     13.17 o 
  -6   0  20       59.47       73.69     11.92 o 
  -5   0  20        2.64        9.34      6.13 o 
  -4   0  20       39.42       54.12      8.70 o 
  -3   0  20      340.82      280.46     10.27 o 
  -2   0  20      203.73      192.34     10.82 o 
  -1   0  20      842.27      823.05     22.27 o 
   0   0  20        0.58        0.81      3.14 o 
   1   0  20       52.30       52.15     10.96 o 
   2   0  20       30.16       19.51      5.75 o 
   3   0  20      125.30       94.11     10.86 o 
   4   0  20       16.56       18.33      6.29 o 
   5   0  20       15.16       12.54      9.54 o 
   6   0  20        0.27       -3.61      4.29 o 
  -6   1  20       36.87       45.77      7.94 o 
  -5   1  20        0.20       -0.42      4.58 o 
  -4   1  20       67.85       65.83      6.50 o 
  -3   1  20       96.28       93.78      6.55 o 
  -2   1  20       12.59        7.75      2.12 o 
  -1   1  20       21.04       13.74      3.16 o 
   0   1  20        0.03       -4.25      2.83 o 
   1   1  20      168.68      167.18      8.20 o 
   2   1  20       37.37       38.53      5.27 o 
   3   1  20        0.05       -0.46      2.90 o 
   4   1  20        4.03        5.68      3.59 o 
   5   1  20        0.16       -1.81      2.81 o 
   6   1  20       50.53       67.14     10.49 o 
  -6   2  20       45.59       55.28      8.64 o 
  -5   2  20        9.31       13.51      4.42 o 
  -4   2  20        1.50       -0.15      3.10 o 
  -3   2  20        0.01       -2.32      3.40 o 
  -2   2  20       12.80        8.08      6.40 o 
  -1   2  20        8.39        9.16      3.17 o 
   0   2  20      375.81      341.73     10.34 o 
   1   2  20       13.82       11.98      3.58 o 
   2   2  20       94.81       90.03      7.34 o 
   3   2  20        6.93        6.50      3.89 o 
   4   2  20        0.78        5.26      3.27 o 
   5   2  20       19.29       23.21      7.26 o 
   6   2  20        7.12        9.41      7.29 o 
  -6   3  20        1.21       -0.03      3.00 o 
  -5   3  20        1.20        3.10      3.32 o 
  -4   3  20       36.58       38.73      6.97 o 
  -3   3  20        7.70        9.08      5.10 o 
  -2   3  20       44.29       37.07      6.42 o 
  -1   3  20        0.55       -0.98      3.53 o 
   0   3  20        0.03       -0.48      2.65 o 
   1   3  20      139.02      145.10     10.74 o 
   2   3  20        0.23       -4.29      2.86 o 
   3   3  20        4.94        3.15      4.15 o 
   4   3  20        1.88        3.92      3.80 o 
   5   3  20        1.34       -3.01      5.31 o 
  -5   4  20        4.74        7.28      4.90 o 
  -4   4  20       56.62       55.11      7.91 o 
  -3   4  20        5.39       11.63      5.00 o 
  -2   4  20        0.06       -3.34      3.32 o 
  -1   4  20        3.72       -1.43      3.59 o 
   0   4  20       38.24       30.67      6.27 o 
   1   4  20        6.92        7.09      3.70 o 
   2   4  20        3.64        6.57      4.45 o 
   3   4  20        4.55        6.96      7.88 o 
   4   4  20        1.83        2.84      4.35 o 
   5   4  20        1.43        3.08      4.06 o 
  -5   5  20        2.11       12.43      5.91 o 
  -4   5  20        0.38        6.39      4.92 o 
  -3   5  20        4.46       -0.80      4.93 o 
  -2   5  20        0.29       -0.90      3.87 o 
  -1   5  20       12.03       17.41      6.36 o 
   0   5  20       41.81       54.63      9.94 o 
   1   5  20       36.07       33.91      8.74 o 
   2   5  20       47.63       60.14      8.18 o 
   3   5  20        0.00       -3.18      3.65 o 
   4   5  20       19.58       21.37      5.98 o 
  -3   6  20        6.50        9.91      5.48 o 
  -2   6  20       20.74       11.58      7.76 o 
  -1   6  20        0.01       -6.24     15.41 o 
   0   6  20       30.26       19.50      7.84 o 
   1   6  20       35.71       41.57      9.47 o 
   2   6  20       10.57       11.36      7.78 o 
   3   6  20        0.00       -0.39      4.49 o 
  -1   7  20        0.15        2.42      6.04 o 
   0   7  20        4.74       24.08      9.23 o 
  -6   1  21        0.64       -1.46      4.08 o 
  -5   1  21        2.03       -1.75      3.80 o 
  -4   1  21        8.18        5.38      3.64 o 
  -3   1  21       23.88       22.17      5.19 o 
  -2   1  21       23.47       24.56      3.96 o 
  -1   1  21       10.32        4.96      2.89 o 
   0   1  21      146.01      152.82      7.60 o 
   1   1  21       82.00       83.88      6.70 o 
   2   1  21       64.62       54.47      6.02 o 
   3   1  21        0.01       -1.30      2.94 o 
   4   1  21        2.26        0.66      3.30 o 
   5   1  21        0.07       -1.41      3.12 o 
   6   1  21        0.00        1.73      3.48 o 
  -6   2  21       21.50       34.63      7.09 o 
  -5   2  21        2.14       -2.16      3.29 o 
  -4   2  21      103.27       86.36      7.73 o 
  -3   2  21        4.91       -1.93      3.61 o 
  -2   2  21       77.13       79.35      8.29 o 
  -1   2  21        2.92        0.90      2.33 o 
   0   2  21      134.08      141.23      7.70 o 
   1   2  21       33.47       26.59      4.54 o 
   2   2  21       86.66       83.46      7.23 o 
   3   2  21        0.16       -4.42      3.19 o 
   4   2  21        3.53        8.06      3.70 o 
   5   2  21        1.09        0.31      3.53 o 
  -6   3  21        3.63        6.09      3.72 o 
  -5   3  21        1.57        2.06      4.26 o 
  -4   3  21       21.08       22.94      9.87 o 
  -3   3  21        2.22        8.06      4.80 o 
  -2   3  21       40.59       41.64      6.67 o 
  -1   3  21        4.91        7.18      4.59 o 
   0   3  21      303.52      307.67     10.37 o 
   1   3  21        7.40        9.31      3.74 o 
   2   3  21       18.41       15.29      5.31 o 
   3   3  21       14.89       11.93      4.83 o 
   4   3  21       40.95       24.96      6.12 o 
   5   3  21       43.39       42.11      7.22 o 
  -5   4  21        0.33        7.45      3.63 o 
  -4   4  21        3.24        9.68      4.72 o 
  -3   4  21        0.74        2.95      4.34 o 
  -2   4  21        1.23        2.15      4.41 o 
  -1   4  21        0.01        1.64      4.19 o 
   0   4  21      182.61      175.67     11.08 o 
   1   4  21        0.83        0.15      3.23 o 
   2   4  21        0.49        1.82      4.04 o 
   3   4  21        6.48       12.78      4.72 o 
   4   4  21       15.87       20.53      5.14 o 
  -4   5  21        0.76       -0.83      6.47 o 
  -3   5  21        6.37        5.57      4.46 o 
  -2   5  21        5.78        4.54      5.39 o 
  -1   5  21        2.91        9.91      5.63 o 
   0   5  21       22.11       20.40      7.95 o 
   1   5  21      264.95      285.70     26.50 o 
   2   5  21       28.42       34.18      6.79 o 
   3   5  21       20.30       31.39      6.76 o 
   4   5  21        4.99        6.41      4.68 o 
  -3   6  21       16.70       12.38      6.08 o 
  -2   6  21       64.34       74.51     17.28 o 
  -1   6  21        2.61        8.44      5.46 o 
   0   6  21       20.52       15.43      6.77 o 
   1   6  21      109.67      126.02     14.89 o 
   2   6  21       21.13       16.08     20.19 o 
  -6   0  22        6.27       11.07      8.56 o 
  -5   0  22       95.92      104.16     18.42 o 
  -4   0  22      143.77      121.11     11.74 o 
  -3   0  22       19.63       13.85      3.99 o 
  -2   0  22       81.08       87.32      9.01 o 
  -1   0  22      386.30      429.09     16.55 o 
   0   0  22     1396.93     1402.59     30.20 o 
   1   0  22        2.48       -2.64      4.14 o 
   2   0  22        1.85        1.45      4.34 o 
   3   0  22        3.62        2.48      5.23 o 
   4   0  22       62.50       64.52     10.38 o 
   5   0  22       10.38       12.25      8.99 o 
  -6   1  22       64.79       73.60      9.50 o 
  -5   1  22       12.31       12.67      5.10 o 
  -4   1  22       21.43       19.43      4.30 o 
  -3   1  22        0.09        4.15      3.74 o 
  -2   1  22       46.99       56.31      5.33 o 
  -1   1  22      212.55      198.29      9.34 o 
   0   1  22       63.04       67.39      6.22 o 
   1   1  22      155.67      157.69      8.78 o 
   2   1  22        5.36        7.01      3.71 o 
   3   1  22      173.73      172.19     10.15 o 
   4   1  22       16.69       11.25      4.24 o 
   5   1  22       18.49       23.52      5.02 o 
  -6   2  22        0.00        5.37      4.43 o 
  -5   2  22       41.15       40.76      6.12 o 
  -4   2  22       25.97       20.88      4.61 o 
  -3   2  22        4.07        6.80      4.30 o 
  -2   2  22       29.86       34.59      6.30 o 
  -1   2  22     1314.65     1288.00     19.55 o 
   0   2  22      183.39      189.82      9.31 o 
   1   2  22      111.55      119.43      7.95 o 
   2   2  22        5.71        9.33      3.85 o 
   3   2  22       79.14       85.69      8.01 o 
   4   2  22        2.74        4.81      3.53 o 
   5   2  22        0.00        6.14      3.52 o 
  -6   3  22        7.63       13.94      3.97 o 
  -5   3  22        0.37        2.45      3.26 o 
  -4   3  22        0.09        4.42      4.52 o 
  -3   3  22       15.21       14.26      5.25 o 
  -2   3  22       15.29       13.59      5.16 o 
  -1   3  22      214.22      218.13     11.90 o 
   0   3  22      218.86      209.10      9.13 o 
   1   3  22      253.29      258.83     10.38 o 
   2   3  22        6.30        8.40      4.05 o 
   3   3  22       96.30       91.74      9.95 o 
   4   3  22       59.63       70.50      9.05 o 
   5   3  22        7.56        7.58      4.07 o 
  -5   4  22        2.33        5.03      3.46 o 
  -4   4  22        0.13        1.59      4.90 o 
  -3   4  22       74.94       72.43      9.10 o 
  -2   4  22       23.38       21.40      5.71 o 
  -1   4  22       23.69       26.83      9.15 o 
   0   4  22      254.49      273.74     12.94 o 
   1   4  22      121.55      129.87      8.60 o 
   2   4  22       62.89       67.40      9.34 o 
   3   4  22        4.35        2.52      8.05 o 
   4   4  22       32.19       36.06      7.07 o 
  -4   5  22        4.51        9.88      5.41 o 
  -3   5  22        0.44        3.31      4.01 o 
  -2   5  22        8.72        2.21      4.26 o 
  -1   5  22       17.73       21.37     11.07 o 
   0   5  22        0.24        0.82      5.22 o 
   1   5  22       39.15       50.37     10.43 o 
   2   5  22       97.95      105.19     11.00 o 
   3   5  22        0.32        2.55      3.85 o 
  -3   6  22       11.87        4.47      5.21 o 
  -2   6  22       22.47       25.87     10.98 o 
  -1   6  22        4.84        8.36      5.60 o 
   0   6  22        6.70       12.94      6.71 o 
   1   6  22       62.75       93.84     27.58 o 
   2   6  22       74.92       72.58     11.61 o 
  -6   1  23        3.01        3.04      5.59 o 
  -5   1  23        4.37        6.50      5.62 o 
  -4   1  23       68.64       60.18      6.61 o 
  -3   1  23        0.01        1.85      4.75 o 
  -2   1  23       10.26        3.77      4.41 o 
  -1   1  23        0.00        1.05      4.10 o 
   0   1  23     1088.20     1057.81     19.12 o 
   1   1  23       49.15       58.51      6.32 o 
   2   1  23        0.07       -2.52      3.12 o 
   3   1  23        5.54        0.42      4.17 o 
   4   1  23       89.09       73.47      7.83 o 
   5   1  23        1.65        0.98      3.30 o 
  -6   2  23        8.47       11.74      6.86 o 
  -5   2  23       90.27       95.22      8.72 o 
  -4   2  23        9.53        2.87      3.78 o 
  -3   2  23       51.36       29.55      6.18 o 
  -2   2  23       22.34       20.74      5.61 o 
  -1   2  23       61.42       64.27      8.12 o 
   0   2  23      168.67      168.97      8.73 o 
   1   2  23       14.08       15.16      4.08 o 
   2   2  23       62.05       65.48      7.07 o 
   3   2  23       17.11       22.21      5.28 o 
   4   2  23        0.72       -2.80      3.26 o 
   5   2  23        2.14        8.11      6.58 o 
  -5   3  23        7.81        6.96      3.58 o 
  -4   3  23        0.01       -0.42      3.88 o 
  -3   3  23       43.11       37.77      7.10 o 
  -2   3  23        9.80        7.96      6.72 o 
  -1   3  23      147.67      140.15     13.29 o 
   0   3  23       12.79       12.11      4.04 o 
   1   3  23      986.00      985.93     19.51 o 
   2   3  23       24.34       18.28      4.76 o 
   3   3  23        5.26        1.67      3.76 o 
   4   3  23       18.97       10.69      6.92 o 
   5   3  23       28.42       29.57      6.16 o 
  -5   4  23       43.19       46.37      6.35 o 
  -4   4  23        2.38        0.01      4.26 o 
  -3   4  23      145.91      114.88     12.48 o 
  -2   4  23      259.17      244.06     14.65 o 
  -1   4  23      108.34      112.06     10.29 o 
   0   4  23       74.51       71.31      8.57 o 
   1   4  23      464.22      484.01     16.83 o 
   2   4  23      103.09      116.65     10.70 o 
   3   4  23        7.81       10.09      4.95 o 
   4   4  23        0.84       -6.41      4.27 o 
  -4   5  23       14.11       14.20      7.37 o 
  -3   5  23        1.44        5.21      4.59 o 
  -2   5  23       25.59       36.83      7.06 o 
  -1   5  23      169.54      198.87     12.86 o 
   0   5  23        2.56       -2.85      5.25 o 
   1   5  23       18.20       12.64      6.83 o 
   2   5  23       45.70       42.86      9.67 o 
   3   5  23       39.07       38.14      7.09 o 
  -2   6  23       33.27       38.46     13.04 o 
  -1   6  23       67.21       84.76     12.69 o 
   0   6  23        0.01        2.10      5.87 o 
   1   6  23       27.87       36.92      9.08 o 
  -6   0  24        7.97       32.93     11.77 o 
  -5   0  24        1.78        9.07      9.93 o 
  -4   0  24      300.20      270.65     26.79 o 
  -3   0  24       48.72       29.05     13.39 o 
  -2   0  24       10.55       13.39      5.32 o 
  -1   0  24     2148.46     2155.53     38.39 o 
   0   0  24      347.49      359.81     16.72 o 
   1   0  24      219.25      222.13     15.05 o 
   2   0  24        8.88        6.90      6.03 o 
   3   0  24      301.41      280.10     16.65 o 
   4   0  24        8.44        5.31      5.34 o 
   5   0  24        3.44       -6.57      4.48 o 
  -6   1  24       12.21       20.08      6.87 o 
  -5   1  24        0.80       -1.61      4.72 o 
  -4   1  24      119.42      110.26      8.27 o 
  -3   1  24       67.05       43.11      6.71 o 
  -2   1  24       29.83       27.51      5.94 o 
  -1   1  24      248.58      266.98     10.02 o 
   0   1  24     2039.93     2024.12     27.18 o 
   1   1  24      684.57      682.78     16.56 o 
   2   1  24      117.94      119.42      8.86 o 
   3   1  24      295.12      266.63     12.00 o 
   4   1  24      139.20      124.48      9.83 o 
   5   1  24        3.11       -3.72      2.98 o 
  -6   2  24       34.89       58.33      8.59 o 
  -5   2  24       10.43       17.77      5.39 o 
  -4   2  24      139.30      123.35     10.75 o 
  -3   2  24      372.46      287.13     13.51 o 
  -2   2  24        4.40        4.60      4.89 o 
  -1   2  24       61.54       71.37      8.67 o 
   0   2  24      722.89      738.15     16.61 o 
   1   2  24      324.87      305.77     11.43 o 
   2   2  24        0.43       -3.22      3.29 o 
   3   2  24        7.20        3.10      3.81 o 
   4   2  24       24.44       28.37      6.18 o 
   5   2  24        1.94        3.82      3.49 o 
  -5   3  24        0.82        2.73      3.47 o 
  -4   3  24        3.50        8.32      4.65 o 
  -3   3  24        0.01        1.30      4.41 o 
  -2   3  24        0.23       -0.08      6.57 o 
  -1   3  24       31.96       38.97      7.46 o 
   0   3  24        8.03       11.76      5.63 o 
   1   3  24       39.53       46.13      6.23 o 
   2   3  24       36.26       35.14      5.97 o 
   3   3  24        8.75       11.57      4.83 o 
   4   3  24        5.06        7.50      4.52 o 
  -4   4  24        0.07        3.37      4.51 o 
  -3   4  24       30.19       31.13      8.67 o 
  -2   4  24       50.50       41.84      7.11 o 
  -1   4  24       80.91       89.36      9.67 o 
   0   4  24        3.73       -0.33      4.27 o 
   1   4  24       52.99       68.59     13.74 o 
   2   4  24      162.46      158.96     12.62 o 
   3   4  24        1.61        0.18      5.25 o 
   4   4  24        0.04        1.82      4.04 o 
  -3   5  24        8.68       14.34      7.21 o 
  -2   5  24       16.04       20.86      5.62 o 
  -1   5  24       40.19       46.82      7.49 o 
   0   5  24        8.48       10.29      7.25 o 
   1   5  24       33.71       29.44      8.61 o 
   2   5  24        0.13       -6.30      4.20 o 
   3   5  24        3.89        2.81      3.88 o 
  -2   6  24       25.20       32.29     11.71 o 
  -1   6  24        2.48       10.91      5.87 o 
   0   6  24       12.96        8.42      6.58 o 
   1   6  24        0.51        2.56      5.58 o 
  -6   1  25        1.32        3.13      4.84 o 
  -5   1  25        0.81        6.30     10.79 o 
  -4   1  25       91.10       83.47     12.52 o 
  -3   1  25       16.93       12.67      4.71 o 
  -2   1  25       24.88       23.60      5.55 o 
  -1   1  25      302.22      298.15     10.88 o 
   0   1  25      857.54      836.53     18.08 o 
   1   1  25      219.98      221.69     10.83 o 
   2   1  25       72.85       62.44      8.46 o 
   3   1  25       78.33       76.80      8.04 o 
   4   1  25       11.31        9.36      4.20 o 
   5   1  25       18.46       17.31      4.68 o 
  -5   2  25       15.68       14.91      4.72 o 
  -4   2  25       26.50       30.01      5.32 o 
  -3   2  25       98.00       77.87      8.94 o 
  -2   2  25      332.95      283.55     13.73 o 
  -1   2  25      333.30      341.76     14.97 o 
   0   2  25       59.08       70.77      7.09 o 
   1   2  25      505.91      530.43     15.08 o 
   2   2  25      121.23      102.68      8.73 o 
   3   2  25        5.48        6.93      4.17 o 
   4   2  25        3.11        3.68      3.78 o 
  -5   3  25        0.38        9.81      4.04 o 
  -4   3  25        0.22        9.10      4.44 o 
  -3   3  25        0.15       -0.02      3.98 o 
  -2   3  25      109.89      116.68     13.93 o 
  -1   3  25      415.55      395.07     16.19 o 
   0   3  25        0.83       -3.08      4.64 o 
   1   3  25       52.02       62.54      6.97 o 
   2   3  25      132.89      115.83      9.21 o 
   3   3  25       73.20       71.86      9.25 o 
   4   3  25       14.80       17.04      4.95 o 
  -4   4  25       12.08       14.11      4.94 o 
  -3   4  25        1.45        3.90      4.29 o 
  -2   4  25        8.66       13.49      6.42 o 
  -1   4  25      240.82      231.75     21.64 o 
   0   4  25        1.37        1.37      5.68 o 
   1   4  25        4.88       -2.70     11.45 o 
   2   4  25        3.08        5.01      4.96 o 
   3   4  25       12.32       21.74      5.56 o 
  -3   5  25       12.00        7.87      6.78 o 
  -2   5  25       12.82       19.53      5.42 o 
  -1   5  25        5.58        6.75      5.01 o 
   0   5  25        2.34        2.35      6.05 o 
   1   5  25      115.02      119.01     15.00 o 
   2   5  25       39.90       38.06      9.31 o 
  -1   6  25       32.59       40.82     11.01 o 
   0   6  25        2.34       -5.26      4.75 o 
  -5   0  26      143.22      150.71     22.97 o 
  -4   0  26      222.95      185.52     23.96 o 
  -3   0  26      696.30      553.01     34.33 o 
  -2   0  26       13.04       11.18      5.05 o 
  -1   0  26       94.22       90.09     10.78 o 
   0   0  26     1123.29     1105.49     29.41 o 
   1   0  26     1000.41     1012.58     29.54 o 
   2   0  26        3.47        6.61      6.72 o 
   3   0  26        0.06        0.58      5.27 o 
   4   0  26        0.19       -3.32      5.81 o 
   5   0  26        0.13        5.30      4.83 o 
  -5   1  26        2.20       12.79      6.22 o 
  -4   1  26       40.75       31.47     12.92 o 
  -3   1  26       41.43       26.89      8.82 o 
  -2   1  26      109.56      102.00      9.68 o 
  -1   1  26      194.68      203.95     12.16 o 
   0   1  26      708.28      728.02     18.20 o 
   1   1  26      534.17      526.51     15.36 o 
   2   1  26        1.25        0.31      3.42 o 
   3   1  26        0.09       -0.04      3.57 o 
   4   1  26       70.74       52.93      6.90 o 
  -5   2  26        8.35       14.53      5.04 o 
  -4   2  26       72.57       79.24      8.08 o 
  -3   2  26       19.94       12.33      4.61 o 
  -2   2  26        8.05        6.36      5.13 o 
  -1   2  26      170.45      161.43     12.07 o 
   0   2  26       41.81       43.83      6.04 o 
   1   2  26        0.24        0.75      3.31 o 
   2   2  26        4.04        0.87      3.90 o 
   3   2  26       24.02       16.97      4.84 o 
   4   2  26       33.95       40.36     11.46 o 
  -5   3  26        0.52        5.36      3.74 o 
  -4   3  26       29.53       26.46      5.92 o 
  -3   3  26       26.91       33.45      6.75 o 
  -2   3  26        5.91        8.17      4.98 o 
  -1   3  26      276.82      285.04     14.61 o 
   0   3  26      392.16      396.76     16.46 o 
   1   3  26      137.96      150.34      9.85 o 
   2   3  26       47.77       53.39      7.32 o 
   3   3  26       57.01       55.38      8.19 o 
   4   3  26       20.04       15.91      5.47 o 
  -4   4  26       13.05       21.02      5.46 o 
  -3   4  26        0.15        1.33      5.63 o 
  -2   4  26       70.91       85.67      9.61 o 
  -1   4  26        3.20        5.15      4.69 o 
   0   4  26       14.66        8.71      5.13 o 
   1   4  26        0.49       -4.72      5.42 o 
   2   4  26       18.82       16.45      5.92 o 
   3   4  26        8.57        6.35      4.29 o 
  -3   5  26        9.61       14.02      5.27 o 
  -2   5  26        9.41       15.49      5.20 o 
  -1   5  26       24.84       28.45      9.50 o 
   0   5  26        6.42        1.25      5.81 o 
   1   5  26        9.46        4.88      6.65 o 
   2   5  26        2.02       -5.70      5.23 o 
  -5   1  27        0.73        5.95      5.87 o 
  -4   1  27        3.06       12.74      6.20 o 
  -3   1  27        5.84        4.11      4.31 o 
  -2   1  27       13.78        9.00      5.06 o 
  -1   1  27        9.95        8.89      4.97 o 
   0   1  27       19.95       22.60      4.90 o 
   1   1  27       34.85       39.94      6.14 o 
   2   1  27        0.32       -2.76      3.50 o 
   3   1  27        4.76        1.03      3.91 o 
   4   1  27        0.15       -0.03      3.71 o 
  -5   2  27       29.95       49.97      9.98 o 
  -4   2  27      101.51       94.48      8.65 o 
  -3   2  27       42.52       41.05      7.22 o 
  -2   2  27        3.01        5.21      5.17 o 
  -1   2  27      161.88      148.62     12.88 o 
   0   2  27      181.06      179.51     10.02 o 
   1   2  27       65.36       78.10      7.83 o 
   2   2  27        2.78        2.71      3.84 o 
   3   2  27       33.13       33.09      6.06 o 
   4   2  27        0.11       -2.84      3.24 o 
  -4   3  27      133.50      154.30     12.85 o 
  -3   3  27        1.36        3.39      4.34 o 
  -2   3  27        3.66        4.28      4.67 o 
  -1   3  27        0.11       -1.30      4.85 o 
   0   3  27      561.70      564.50     20.96 o 
   1   3  27        9.07        8.46      5.65 o 
   2   3  27       24.14       23.00      5.37 o 
   3   3  27        5.11        9.34      4.08 o 
  -4   4  27       29.34       36.88      6.82 o 
  -3   4  27        1.75        1.71      5.97 o 
  -2   4  27      137.35      125.58     11.81 o 
  -1   4  27       74.66       75.83      9.64 o 
   0   4  27        1.95        8.19      5.07 o 
   1   4  27        5.06        5.46      6.95 o 
   2   4  27       14.50       15.76      6.71 o 
   3   4  27        3.72        4.91      4.83 o 
  -2   5  27       68.39       56.61      8.36 o 
  -1   5  27      110.61      113.76     16.18 o 
   0   5  27       22.45       34.15      9.12 o 
   1   5  27        4.41        1.24      5.80 o 
  -5   0  28       29.24       25.83     11.45 o 
  -4   0  28        1.19       -3.95      8.56 o 
  -3   0  28       35.51       23.96     12.98 o 
  -2   0  28      101.48      116.19     20.62 o 
  -1   0  28       44.31       43.77      8.51 o 
   0   0  28        0.32        6.16      5.56 o 
   1   0  28       48.42       37.19     15.99 o 
   2   0  28       12.83        4.45      5.77 o 
   3   0  28       18.59       12.32      6.57 o 
   4   0  28        9.02        3.36      8.08 o 
  -5   1  28        1.75        7.57      9.34 o 
  -4   1  28       19.12       30.82      7.89 o 
  -3   1  28       44.53       59.34     10.88 o 
  -2   1  28        0.36       -1.49      3.96 o 
  -1   1  28       13.03        4.47      6.45 o 
   0   1  28       15.22       17.28      4.71 o 
   1   1  28       45.30       43.20      6.31 o 
   2   1  28        2.98        4.23      3.81 o 
   3   1  28        0.87       -1.35      4.03 o 
   4   1  28        7.77       -2.38      8.80 o 
  -5   2  28        0.26       12.69     12.54 o 
  -4   2  28        6.45        1.46     12.25 o 
  -3   2  28       25.53       20.29      5.62 o 
  -2   2  28        1.91        0.15      6.26 o 
  -1   2  28      108.53      109.67     11.06 o 
   0   2  28       45.73       49.41      8.56 o 
   1   2  28       27.10       22.47      5.04 o 
   2   2  28        1.43        0.23      3.76 o 
   3   2  28       37.52       31.73      5.63 o 
   4   2  28        0.02       -1.83      3.62 o 
  -4   3  28        1.00       13.11      6.22 o 
  -3   3  28        3.47       12.87      4.84 o 
  -2   3  28       44.76       39.48      7.55 o 
  -1   3  28        3.03        4.90      5.25 o 
   0   3  28       84.91      100.90     10.80 o 
   1   3  28        5.83        5.66      5.37 o 
   2   3  28        5.44       11.21      4.58 o 
   3   3  28        0.98        1.78      3.55 o 
  -3   4  28        0.06       -5.19      3.46 o 
  -2   4  28        0.68        4.14      3.88 o 
  -1   4  28       93.25      113.22     11.34 o 
   0   4  28       27.94       19.76      9.03 o 
   1   4  28        4.01        6.25      6.35 o 
   2   4  28       10.92       13.79      7.03 o 
  -1   5  28       97.10      123.24     15.92 o 
   0   5  28       82.22      101.81     14.68 o 
  -5   1  29        2.90        9.83      5.58 o 
  -4   1  29       28.99       17.28      6.52 o 
  -3   1  29        0.80        2.62      6.21 o 
  -2   1  29        9.55       14.80      9.36 o 
  -1   1  29       33.96       31.05      6.79 o 
   0   1  29       70.78       73.65      7.83 o 
   1   1  29        3.46        4.59      3.86 o 
   2   1  29        2.97        3.08      4.12 o 
   3   1  29        3.30        6.03      4.47 o 
   4   1  29        1.63        0.15      3.15 o 
  -4   2  29        0.26        2.24     10.59 o 
  -3   2  29        3.73        7.94      4.69 o 
  -2   2  29        6.53        5.89      5.30 o 
  -1   2  29       20.58       20.23      6.49 o 
   0   2  29        6.44       12.29      5.94 o 
   1   2  29       16.40        9.92      4.12 o 
   2   2  29       13.52       13.36      4.23 o 
   3   2  29        0.59       -2.61      3.44 o 
  -4   3  29        0.18        3.92      5.47 o 
  -3   3  29        1.13        4.86      6.64 o 
  -2   3  29        3.63        2.32      4.47 o 
  -1   3  29       10.31        4.87      4.85 o 
   0   3  29        2.42        2.21      4.41 o 
   1   3  29        0.66       -3.90      4.18 o 
   2   3  29        0.97       -2.11      3.42 o 
   3   3  29       29.14       38.89      6.87 o 
  -3   4  29        1.78        5.16      4.16 o 
  -2   4  29       33.27       36.26      6.79 o 
  -1   4  29        0.11        1.79      4.17 o 
   0   4  29       31.69       17.99      6.32 o 
   1   4  29       10.16        3.22      5.62 o 
   2   4  29        8.99       13.49      5.72 o 
  -4   0  30       23.15       55.68     14.89 o 
  -3   0  30        0.09       18.83     12.09 o 
  -2   0  30        7.26       17.31     10.88 o 
  -1   0  30       29.79       27.47      7.26 o 
   0   0  30        9.41       24.14     10.29 o 
   1   0  30       63.87       79.11     12.07 o 
   2   0  30        0.46       -1.87      4.95 o 
   3   0  30       62.59       50.54     10.21 o 
  -4   1  30       36.02       46.08      9.73 o 
  -3   1  30       40.26       44.86     13.57 o 
  -2   1  30       16.68       22.25      6.46 o 
  -1   1  30       77.17       68.31      9.13 o 
   0   1  30       28.68       36.27      6.99 o 
   1   1  30        6.49        7.64      4.32 o 
   2   1  30       23.94       28.01      6.06 o 
   3   1  30       19.51       22.26      5.13 o 
  -4   2  30        1.03       11.11      5.44 o 
  -3   2  30       16.86       32.01      6.50 o 
  -2   2  30        9.44        5.27      5.05 o 
  -1   2  30        2.05        8.85      5.11 o 
   0   2  30        0.59        1.63      4.88 o 
   1   2  30       18.71       14.50      5.28 o 
   2   2  30        1.03       -0.48      3.28 o 
   3   2  30        0.74        2.48      5.22 o 
  -3   3  30        1.30        5.36      4.51 o 
  -2   3  30        0.08       11.54      5.17 o 
  -1   3  30       26.38       31.63      7.40 o 
   0   3  30        0.40        4.59      5.55 o 
   1   3  30        0.06        1.41      4.72 o 
   2   3  30        0.02        0.48      7.19 o 
  -2   4  30        4.50       23.31      5.14 o 
  -1   4  30        0.08       -3.38      8.68 o 
   0   4  30        8.46       -2.36      5.28 o 
   1   4  30        8.28       -6.08      5.84 o 
  -4   1  31        9.52       16.31      5.41 o 
  -3   1  31        3.49       19.73      6.29 o 
  -2   1  31        5.87        5.37      7.10 o 
  -1   1  31        5.33       11.51      5.34 o 
   0   1  31       29.62       37.58      7.45 o 
   1   1  31        2.69        1.27      3.77 o 
   2   1  31       17.65       21.16      5.43 o 
   3   1  31        3.25       -1.06      3.50 o 
  -3   2  31       14.55       29.98      6.27 o 
  -2   2  31       21.64       28.86      6.83 o 
  -1   2  31       16.59       23.46      6.64 o 
   0   2  31        0.87        2.88      5.07 o 
   1   2  31       35.23       42.25      7.88 o 
   2   2  31        5.75        3.15      3.79 o 
  -3   3  31       13.00       15.92      6.14 o 
  -2   3  31       38.08       46.81      7.67 o 
  -1   3  31        0.33        0.49      5.91 o 
   0   3  31       21.69       30.62      8.35 o 
   1   3  31        2.63        2.07      5.42 o 
   2   3  31        3.26       -2.53      4.59 o 
  -1   4  31        2.35        6.61      4.87 o 
   0   4  31        1.29        1.31      5.56 o 
  -4   0  32        0.61       21.09      9.67 o 
  -3   0  32        0.59        8.18      8.30 o 
  -2   0  32       41.25       56.82     15.11 o 
  -1   0  32        7.23        5.89     10.12 o 
   0   0  32       10.35       15.97      6.60 o 
   1   0  32       60.79       71.09     11.43 o 
   2   0  32        0.09        1.71      8.45 o 
  -3   1  32        1.59        8.77      6.14 o 
  -2   1  32        0.00        1.03      5.48 o 
  -1   1  32       41.04       45.73      7.66 o 
   0   1  32        2.73        4.83      9.14 o 
   1   1  32        0.03       -0.96      3.67 o 
   2   1  32       19.57       22.33      5.51 o 
  -3   2  32        8.51       14.53      8.61 o 
  -2   2  32        8.07       11.36      5.41 o 
  -1   2  32        1.34       -2.88      4.42 o 
   0   2  32        4.08       10.18      5.82 o 
   1   2  32        1.46        4.18      8.70 o 
   2   2  32       16.59       18.07      7.43 o 
  -2   3  32       19.13       27.41      8.31 o 
  -1   3  32        3.31        3.55      5.16 o 
   0   3  32        2.17        8.16      5.39 o 
   1   3  32        8.83       13.71      5.84 o 
  -3   1  33       11.97       21.17      7.14 o 
  -2   1  33       19.01       36.55      9.57 o 
  -1   1  33        1.31        6.71      4.72 o 
   0   1  33       11.09       19.08      5.98 o 
   1   1  33        4.89        2.86      6.08 o 
   2   1  33       13.34       20.05      5.12 o 
  -2   2  33        8.81       -1.80      4.07 o 
  -1   2  33        1.56        1.21      4.32 o 
   0   2  33       11.43       16.53      6.56 o 
   1   2  33        2.19       -6.69      4.90 o 
  -1   3  33       11.07       11.88      5.59 o 
   0   3  33        1.22        1.10      5.02 o 
  -2   0  34       11.91       13.74      9.19 o 
  -1   0  34        0.00        3.40      7.73 o 
   0   0  34        2.83        9.89     17.08 o 
   1   0  34       89.81       87.68     15.29 o 
  -2   1  34       23.51       44.70     10.08 o 
  -1   1  34        2.34       22.97      7.60 o 
   0   1  34        1.86       -1.93      8.61 o 
   1   1  34        6.79        5.74      5.16 o 
  -1   2  34        8.04        8.86      6.17 o 
   0   2  34        1.24        8.89      6.45 o 
  -1   1  35        0.00        8.52      8.89 o 
   0   1  35        8.83       17.71      5.60 o 
                                                 
